# Supplementary material for: The double round-robin population unravels the genetic architecture of grain size in barley
Source: J Exp Bot. 2022 Sep 12;73(22):7344–61. doi: 10.1093/jxb/erac369 (PMC9730814; doi:10.1093/jxb/erac369)
Supplement: erac369_suppl_Supplementary_Tables_S1-S9 [file erac369_suppl_supplementary_tables_s1-s9.xlsx]

## Sheet: Supplementary Table S1
Supplementary Table S1. Broad-sense heritability of grain size-related traits. Phenotypic data were collected from the grains harvested from four environments. The phenotypic data were adjusted by correcting the field heterogeneity at each environment based on the field map of the augmented design using R package mvngGrAd. The moving plot across the field was constructed using 3, 5, 10 and 15 adj…
Trait	No field heterogeneity adjustment	Adjustment 3	Adjustment 5	Adjustment 10	Adjustment 15
Grain length	0.841503	0.712962	0.737438	0.78659	0.812761
Grain width	0.83543	0.731773	0.752726	0.796232	0.818567
Grain area	0.891923	0.783107	0.806303	0.849087	0.8688
1000 grain weight	0.849965	0.672192	0.70697	0.767932	0.798715

## Sheet: Supplementary Table S2
Supplementary Table S2. Primers used in the study
Primer name	Forward	Reverse	Purpose
HvTB.Hr1.seq	TCGACCGATATGATCTGCTG	CTCCCAAATAACCCCCTCTC	Sequencing of HORVU.MOREX.r2.1HG0063230
HvSCLP.Hr1.seq.P1	ACCAGTCAAGCTCCCGTTAC	TATTCCAACCAACCGACCTC	Sequencing of HORVU.MOREX.r2.1HG0063410
HvSCLP.Hr1.seq.P2	CCTGGAGAGCAAGTCCGTAG	GCAGGAGCTGAGAGAAATGC	Sequencing of HORVU.MOREX.r2.1HG0063410
drr33Hr1.qGS6.LB	CTCTCCCTGGTCTGGTCAAG	GGAACACTTGGATCCTCGGA	Fine mapping of qHvDRR-GS6. XbaI digestion site in Lakhan
drr33Hr1.qGS6.RB	ACCAGCCAAGAGAAGAAGCT	CCCGATAGCAGCAGGAATCT	Fine mapping of qHvDRR-GS6. BspEI digestion site in Lakhan

## Sheet: Supplementary Table S3
Supplementary Table S3. Summary of quantitative trait loci (QTLs) detected in HvDRR sub-populations for grain length. Composite interval mapping was performed using the Rqtl package. The genetic and physical position of peak markers, the markers flanking the confidence interval of the QTL and the percentage of explained phenotypic variation are reported. Parent and parental alleles contributing t…
Population	QTL	Chr	Peak (cM)	Marker position (bp)	Associated marker	LOD	Start (cM)	Start position (bp)	Start marker	Stop (cM)	Stop position (bp)	Stop marker	Additive effect (mm)	Parent allele	Parent	Variance %	Simultaneous fit %	Cross
HvDRR02	Q1	1	81.499	271703313	JHI-Hv50k-2016-21844	3.01918	62.8219	31866489	JHI-Hv50k-2016-17163	98.833	359176689	JHI-Hv50k-2016-27637	0.24963	BB	IG31424	9.85584		2*6
HvDRR03	Q1	4	44.17	20228171	JHI-Hv50k-2016-231943	2.82	37.14	16638036	JHI-Hv50k-2016-231133	76.04	48200042	JHI-Hv50k-2016-236415	0.365	BB	IG31424	9.52		2*6
HvDRR03	Q2	6	166.21	558662235	JHI-Hv50k-2016-432222	1.78	60.52	46386649	SCRI_RS_238855	169.82	561699729	JHI-Hv50k-2016-434530	0.292	BB	IG31424	5.79		2*6
HvDRR03	Q3	7	168.43	525683986	JHI-Hv50k-2016-491472	4.81	155.1	498569331	SCRI_RS_2914	172.67	528638154	BOPA2_12_20685	0.547	BB	IG31424	17.46		2*6
HvDRR03	TOT																57.03	2*6
HvDRR04	Q1	2	51.58	23770744	JHI-Hv50k-2016-72435	5.711	31.51	15360735	JHI-Hv50k-2016-68364	62.3674	514612781	JHI-Hv50k-2016-99945	-0.35229	AA	HOR1842	12.84		6*6
HvDRR04	Q2	7	193	517447952	JHI-Hv50k-2016-491158	7.002	187.009	514279107	JHI-Hv50k-2016-490923	205.809	547911104	JHI-Hv50k-2016-491626	-0.4358	AA	HOR1842	16.1		6*6
HvDRR04	TOT																39.8329	6*6
HvDRR07	Q1	2	90.28	432260849	BOPA1_ABC17685-1-4-365	18.03	83.13	107849272	JHI-Hv50k-2016-87878	91.65	484521914	JHI-Hv50k-2016-98501	0.302	BB	HOR7985	49.52		2*2
HvDRR07	Q2	2	170.38	635002648	JHI-Hv50k-2016-130920	6.26	168.56	634184709	JHI-Hv50k-2016-130300	180.72	646605625	JHI-Hv50k-2016-137332	0.152	BB	HOR7985	12.71		2*2
HvDRR07	Q3	7	194	598826653	JHI-Hv50k-2016-504070	4.27	131.9	164656019	JHI-Hv50k-2016-475648	202.25	600641654	JHI-Hv50k-2016-505266	0.139	BB	HOR7985	8.25		2*2
HvDRR07	TOT																62.85	2*2
HvDRR08	Q1	2	158.27	511503855	JHI-Hv50k-2016-99406	9.72	119.2	73275142	JHI-Hv50k-2016-83016	167.73	544622565	BOPA2_12_31383	-0.272	AA	HOR7985	27.67		2*2
HvDRR08	Q2	2	339.53	637022235	JHI-Hv50k-2016-131484	4.44	327.21	629738879	JHI-Hv50k-2016-127673	355.11	643183155	JHI-Hv50k-2016-134941	-0.169	AA	HOR7985	11.04		2*2
HvDRR08	Q3	7	125.17	70855127	JHI-Hv50k-2016-468564	3.39	105.87	51382371	JHI-Hv50k-2016-462982	192.04	546242553	JHI-Hv50k-2016-491539	0.146	BB	W23829/803911	8.22		2*2
HvDRR08	TOT																54.01	2*2
HvDRR09	No QTL																	2*2
HvDRR10	Q1	2	98.29	545183478	JHI-Hv50k-2016-102530	6.15	82.74	102962321	JHI-Hv50k-2016-87514	105.04	561272991	JHI-Hv50k-2016-104978	-0.211	AA	Sanalta	17.45		2*2
HvDRR10	Q2	4	78.16	442859640	JHI-Hv50k-2016-244587	3.3	66.73	31508653	JHI-Hv50k-2016-233939	87.99	525145485	SCRI_RS_189861	0.155	BB	W23829/803911	8.66		2*2
HvDRR10	Q3	5	71.19	383125170	JHI-Hv50k-2016-304090	5.07	42.8	8999656	JHI-Hv50k-2016-281049	80.45	433386581	JHI-Hv50k-2016-308110	0.194	BB	W23829/803911	13.97		2*2
HvDRR10	Q4	7	132.18	592652988	JHI-Hv50k-2016-501018	3.79	129.22	586399753	JHI-Hv50k-2016-498821	141.2	600876407	JHI-Hv50k-2016-505379	-0.166	AA	Sanalta	10.09		2*2
HvDRR10	TOT																53.45	2*2
HvDRR11	Q1	2	76.71	561272991	JHI-Hv50k-2016-104978	8.27776	73.32	551966570	JHI-Hv50k-2016-103513	79.9633	565277907	JHI-Hv50k-2016-105797	-0.32501	AA	Sanalta	32.4968	32.4968	2*2
HvDRR12	Q1	2	103	538658760	JHI-Hv50k-2016-101171	8.23	97.43	164444645	JHI-Hv50k-2016-90688	115.9	559662952	JHI-Hv50k-2016-104390	0.346	BB	Sanalta	39.96		2*2
HvDRR12	Q2	3	158.48	558462302	JHI-Hv50k-2016-204087	3.52	126.91	532569665	JHI-Hv50k-2016-197945	208.94	588226210	SCRI_RS_169325	0.21	BB	Sanalta	14.32		2*2
HvDRR12	TOT																48.51	2*2
HvDRR13	No QTL																	2*2
HvDRR14	Q1	6	53.59	152849269	JHI-Hv50k-2016-392807	5.32	46.7	40183383	JHI-Hv50k-2016-384569	69.97	388059762	JHI-Hv50k-2016-402507	-0.276	AA	Georgie	27.54	27.54	2*2
HvDRR15	Q1	2	201	635314280	JHI-Hv50k-2016-131002	3.17	185.15	625809255	SCRI_RS_223166	205.02	637080064	SCRI_RS_138045	0.187	BB	Georgie	26.72	26.72	2*2
HvDRR16	Q1	1	204.01	485166800	JHI-Hv50k-2016-45614	13.96	202.7	483128812	JHI-Hv50k-2016-45126	205.84	486469504	JHI-Hv50k-2016-46410	0.823	BB	HOR12830	42.45		6*6
HvDRR16	Q2	2	179	568961793	JHI-Hv50k-2016-107022	4.54	138.13	178635744	BOPA1_7932-687	187.69	573903617	SCRI_RS_126439	0.424	BB	HOR12830	10.5		6*6
HvDRR16	Q3	3	114.6	372314779	JHI-Hv50k-2016-178038	3.97	92.1	41292133	JHI-Hv50k-2016-164512	152.53	456467906	JHI-Hv50k-2016-185231	0.394	BB	HOR12830	9.05		6*6
HvDRR16	TOT																61.81	6*6
HvDRR17	Q1	1	184	482270921	SCRI_RS_171501	11.79	175.74	479776627	JHI-Hv50k-2016-43427	189.56	485708102	JHI-Hv50k-2016-46082	0.619	BB	Ancap2	29.87		6*6
HvDRR17	Q2	2	149.37	557657261	JHI-Hv50k-2016-104058	9.37	147.96	554774926	JHI-Hv50k-2016-103647	154.37	561532410	JHI-Hv50k-2016-105079	0.538	BB	Ancap2	22.53		6*6
HvDRR17	Q3	3	108.64	52796359	JHI-Hv50k-2016-164742	3.38	0.69	2091882	JHI-Hv50k-2016-149604	146.59	459666184	BOPA1_6364-645	0.303	BB	Ancap2	7.14		6*6
HvDRR17	TOT																51.58	6*6
HvDRR18	Q1	2	98	108053869	JHI-Hv50k-2016-87929	4.11	93.82	80664825	BOPA1_3122-909	111.87	532126430	JHI-Hv50k-2016-100264	-0.173	AA	HOR383	17.55		6*6
HvDRR18	Q2	7	26.26	17593252	JHI-Hv50k-2016-451425	4.54	15.96	11552597	JHI-Hv50k-2016-446820	30.9	25530400	SCRI_RS_162631	-0.187	AA	HOR383	19.63		6*6
HvDRR18	TOT																35.21	6*6
HvDRR19	Q1	1	218.54	495443226	JHI-Hv50k-2016-49739	3.71	154.96	449731695	BOPA1_5772-1176	230.55	502198594	JHI-Hv50k-2016-52740	0.295	BB	Ancap2	13.4		6*6
HvDRR19	Q2	2	138.82	564543408	JHI-Hv50k-2016-105653	3.29	114.41	544834817	JHI-Hv50k-2016-102289	223.92	627260781	JHI-Hv50k-2016-126466	0.274	BB	Ancap2	11.75		6*6
HvDRR19	Q3	3	239	589878721	JHI-Hv50k-2016-214092	2.15	80.32	395974748	BOPA1_2934-1076	279.37	609531654	JHI-Hv50k-2016-222000	0.243	BB	Ancap2	7.44		6*6
HvDRR19	TOT																41.34	6*6
HvDRR20	Q1	1	149.32	483609590	JHI-Hv50k-2016-45347	4.22	145.45	481504045	JHI-Hv50k-2016-44143	154.87	488654732	JHI-Hv50k-2016-47307	0.446	BB	HOR383	12.27		6*6
HvDRR20	Q2	7	137.05	525683986	JHI-Hv50k-2016-491472	11.41	132.44	517490022	JHI-Hv50k-2016-491175	138.88	538357164	SCRI_RS_104566	0.799	BB	HOR383	39.72		6*6
HvDRR20	TOT																44.02	6*6
HvDRR21	Q1	1	162.06	482892166	JHI-Hv50k-2016-45110	3.57	147.18	468612715	BOPA1_4691-721	177.65	492245939	JHI-Hv50k-2016-48898	-0.394	AA	Ancap2	15.91		6*6
HvDRR21	Q2	7	134.43	322052504	SCRI_RS_161359	5.02	128.46	160630477	BOPA1_8582-772	136.2	438931220	JHI-Hv50k-2016-487146	-0.476	AA	Ancap2	23.5		6*6
HvDRR21	TOT																39.96	6*6
HvDRR22	Q1	4	34.86	21103230	JHI-Hv50k-2016-232191	2.37	0.59	410433	JHI-Hv50k-2016-226667	145.29	609512273	BOPA2_12_30239	0.16	BB	Namhaebori	5.3		6*6
HvDRR22	Q2	5	72.72	281572902	JHI-Hv50k-2016-297745	5.14	61.55	25203902	JHI-Hv50k-2016-286527	79.2	338641277	SCRI_RS_223712	-0.251	AA	HOR383	12.36		6*6
HvDRR22	Q3	7	122.17	429146896	SCRI_RS_153388	15.4	118.83	215024278	JHI-Hv50k-2016-476012	128.3	455301762	BOPA2_12_21115	-0.486	AA	HOR383	49.25		6*6
HvDRR22	TOT																58.9	6*6
HvDRR23	Q1	7	157	528638154	BOPA2_12_20685	7.38	150.2	517848988	JHI-Hv50k-2016-491256	161.74	550388212	JHI-Hv50k-2016-491733	0.476	BB	Namhaebori	33.61	33.61	6*6
HvDRR24	No QTL																	6*6
HvDRR25	No QTL																	2*2
HvDRR26	Q1	4	188.58	595133346	JHI-Hv50k-2016-268868	4.04	179.54	592373523	JHI-Hv50k-2016-268273	207.84	602249970	JHI-Hv50k-2016-272291	-0.276	AA	Unumli-Arpa	29.15	29.15	2*2
HvDRR27	Q1	2	242.03	624258629	JHI-Hv50k-2016-124850	4.69	236.68	620400980	JHI-Hv50k-2016-122225	276.68	650988274	JHI-Hv50k-2016-139166	-0.155	AA	Unumli-Arpa	8.35		2*2
HvDRR27	Q2	3	0	117899	JHI-Hv50k-2016-148461	4.2	0	117899	JHI-Hv50k-2016-148461	16.53	6098760	BOPA2_12_30297	0.147	BB	SprattArcher	7.38		2*2
HvDRR27	Q3	3	249	606539871	JHI-Hv50k-2016-221304	7.05	233.62	583675534	JHI-Hv50k-2016-210637	264.08	616254878	JHI-Hv50k-2016-224801	0.196	BB	SprattArcher	13.34		2*2
HvDRR27	Q4	5	80	427103197	JHI-Hv50k-2016-306870	6.25	68.07	329889052	JHI-Hv50k-2016-299926	86.69	433386581	JHI-Hv50k-2016-308110	-0.185	AA	Unumli-Arpa	11.57		2*2
HvDRR27	Q5	7	96	85100999	JHI-Hv50k-2016-470839	4.67	70.51	50952715	JHI-Hv50k-2016-462624	100.78	142970100	JHI-Hv50k-2016-475479	-0.148	AA	Unumli-Arpa	8.29		2*2
HvDRR27	TOT																68.08	2*2
HvDRR28	Q1	2	144	557406447	JHI-Hv50k-2016-104043	2.47	6.91	4061676	SCRI_RS_10642	212.65	629613159	JHI-Hv50k-2016-127720	0.15	BB	HOR8160	8.01		2*2
HvDRR28	Q2	3	57.25	31137645	JHI-Hv50k-2016-162874	5.22	43.2	23348061	BOPA1_1074-992	59.15	33361264	JHI-Hv50k-2016-163546	0.213	BB	HOR8160	18.36		2*2
HvDRR28	Q3	6	74.98	108462266	JHI-Hv50k-2016-390441	3.58	68.27	33857352	JHI-Hv50k-2016-382587	112.19	524593687	SCRI_RS_149401	-0.18	AA	Unumli-Arpa	11.99		2*2
HvDRR28	TOT																46.87	2*2
HvDRR29	Q1	1	106.52	432927799	JHI-Hv50k-2016-35883	6.21	96.4	409060255	JHI-Hv50k-2016-32814	107.59	435922968	JHI-Hv50k-2016-36309	-0.297	AA	HOR8160	11.49		2*6
HvDRR29	Q2	1	136.25	473412259	SCRI_RS_189168	6.46	124.41	457435695	JHI-Hv50k-2016-37756	139.26	474556211	JHI-Hv50k-2016-41279	0.29	BB	IG128216	12.02		2*6
HvDRR29	Q3	2	162.3	585633374	JHI-Hv50k-2016-109411	5.89	143.4	567813910	JHI-Hv50k-2016-106554	170.23	594743073	JHI-Hv50k-2016-111157	-0.257	AA	HOR8160	10.81		2*6
HvDRR29	Q4	3	118.99	511080106	SCRI_RS_205216	1.37	0	117899	JHI-Hv50k-2016-148461	256.31	618266186	BOPA2_12_10981	-0.125	AA	HOR8160	2.29		2*6
HvDRR29	Q5	4	160	596306756	JHI-Hv50k-2016-269381	5.81	153.4	593092035	JHI-Hv50k-2016-268581	169.81	602047895	JHI-Hv50k-2016-272251	0.264	BB	IG128216	10.65		2*6
HvDRR29	Q6	6	103.3	488811266	JHI-Hv50k-2016-411742	3.58	54.13	30742242	JHI-Hv50k-2016-381364	121.65	516023758	JHI-Hv50k-2016-415578	0.194	BB	IG128216	6.26		2*6
HvDRR29	TOT																61.31	2*6
HvDRR30	Q1	1	160.46	481933883	JHI-Hv50k-2016-44298	4.98	148.7	467955663	JHI-Hv50k-2016-39146	171.66	488626536	JHI-Hv50k-2016-47292	-0.33	AA	IG128216	14.01		2*6
HvDRR30	Q2	2	191.88	573819937	SCRI_RS_128449	6.46	185.98	568593779	JHI-Hv50k-2016-106776	196.17	583319183	JHI-Hv50k-2016-109327	0.384	BB	Georgie	18.72		2*6
HvDRR30	TOT																31.55	2*6
HvDRR31	Q1	1	145	463436627	JHI-Hv50k-2016-38514	2.99	114.54	449924982	JHI-Hv50k-2016-37607	204.62	465828007	JHI-Hv50k-2016-38897	-0.342	AA	Lakhan	9.025		6*6
HvDRR31	Q2	7	68.73	52923718	JHI-Hv50k-2016-463406	2.96	48.62	32474778	JHI-Hv50k-2016-457680	186.09	573792965	JHI-Hv50k-2016-494246	-0.323	AA	Lakhan	7.14		6*6
HvDRR31	TOT																19.9	6*6
HvDRR32	No QTL																	6*6
HvDRR33	Q1	1	236.51	479914997	JHI-Hv50k-2016-43509	16.92	230.77	479093123	JHI-Hv50k-2016-43007	237.13	480173821	JHI-Hv50k-2016-43714	1.15	BB	Lakhan	62.7	62.7	2*6
HvDRR34	Q1	1	181.96	481896292	JHI-Hv50k-2016-44346	4.46	177.11	477895799	SCRI_RS_145026	196.5	487492003	JHI-Hv50k-2016-46900	0.766	BB	Lakhan	45.34	45.34	6*6
HvDRR35	Q1	1	198	479871359	JHI-Hv50k-2016-43542	5.37	186.65	477769248	JHI-Hv50k-2016-42553	215.85	490564315	JHI-Hv50k-2016-48226	-0.456	AA	Lakhan	25.24	25.24	6*6
HvDRR36	Q1	1	172.35	484159488	JHI-Hv50k-2016-45494	10.2	173.831	479871359	JHI-Hv50k-2016-43542	173.83	486486205	JHI-Hv50k-2016-46347	-0.6927	AA	HOR12830	36.521	36.521	6*6
HvDRR37	Q1	7	197	514492552	JHI-Hv50k-2016-490934	4.05	139.36	86524453	JHI-Hv50k-2016-471126	214.13	560670692	JHI-Hv50k-2016-492514	0.363	BB	CM67	25.6	25.6	6*6
HvDRR38	No QTL																	6*6
HvDRR39	Q1	1	225.27	481896292	JHI-Hv50k-2016-44346	13.92	223.09	479577098	JHI-Hv50k-2016-43341	227.47	485582992	JHI-Hv50k-2016-46004	-0.722	AA	HOR12830	45.7	45.7	6*6
HvDRR40	No QTL																	6*6
HvDRR41	Q1	2	164	567426651	JHI-Hv50k-2016-106449	5.62664	148.097	540941463	JHI-Hv50k-2016-101383	167.73	570024577	JHI-Hv50k-2016-107351	-0.34481	AA	ItuNative	25.0169	25.0169	6*6
HvDRR42	Q1	2	62.64	23346149	SCRI_RS_205712	5.92	57.37	20162579	JHI-Hv50k-2016-71121	94.94	33267074	JHI-Hv50k-2016-75728	-0.927	AA	Ancap2	21		6*6
HvDRR42	Q2	7	295	516875040	BOPA1_11619-618	9.91	288.08	504687794	JHI-Hv50k-2016-490354	300.37	551733603	SCRI_RS_134640	-1.329	AA	Ancap2	40.5		6*6
HvDRR42	TOT																55.09	6*6
HvDRR43	Q1	1	169.03	485716295	JHI-Hv50k-2016-46104	3.34	144.74	479959936	JHI-Hv50k-2016-43454	169.03	485716295	JHI-Hv50k-2016-46104	0.384	BB	Namhaebori	9.22		6*6
HvDRR43	Q2	2	131.01	547100102	JHI-Hv50k-2016-102835	6.55	130.34	546699800	JHI-Hv50k-2016-102750	135.23	561314845	JHI-Hv50k-2016-105024	-0.554	AA	Kombyne	19.53		6*6
HvDRR43	Q3	7	147.65	122823613	JHI-Hv50k-2016-481244	2.8	89	28232124	JHI-Hv50k-2016-455231	176.17	525463134	JHI-Hv50k-2016-491439	-0.343	AA	Kombyne	7.64		6*6
HvDRR43	TOT																43.88	6*6
HvDRR44	Q1	7	180.54	526172330	JHI-Hv50k-2016-491481	6.4	174.03	502046044	SCRI_RS_103902	204.51	565052724	JHI-Hv50k-2016-492576	0.55	BB	Kombyne	28.74	28.74	6*6
HvDRR45	Q1	5	196	524587700	JHI-Hv50k-2016-333733	4.22	192.15	522290599	JHI-Hv50k-2016-332568	204.17	532162557	JHI-Hv50k-2016-337874	-0.389	AA	HOR1842	15.78		6*6
HvDRR45	Q2	7	1.76	2931112	JHI-Hv50k-2016-437197	3.5	0	915515	JHI-Hv50k-2016-437052	39.06	16281838	JHI-Hv50k-2016-450462	-0.288	AA	HOR1842	12.77		6*6
HvDRR45	Q3	7	88.28	55859899	SCRI_RS_750	6.2	82.36	50943529	JHI-Hv50k-2016-462473	91.28	62640575	JHI-Hv50k-2016-466259	0.417	BB	Kombyne	24.82		6*6
HvDRR45	TOT																49.03	6*6
HvDRR46	Q1	7	163.11	538361067	JHI-Hv50k-2016-491514	4.93	152.17	502723789	JHI-Hv50k-2016-490054	197.79	553229314	JHI-Hv50k-2016-491926	0.729	BB	Kombyne	51.91	51.91	6*6
HvDRR47	Q1	2	195.27	554802502	JHI-Hv50k-2016-103768	6.13	191.76	549570167	JHI-Hv50k-2016-103199	212.07	561473077	JHI-Hv50k-2016-105050	-0.269	AA	IG31424	24.81	24.81	2*2
HvDRR48	Q1	2	174.87	589287925	JHI-Hv50k-2016-109560	7.89	167.85	568968902	JHI-Hv50k-2016-106954	179.92	593048128	SCRI_RS_135112	0.384	BB	HOR7985	28.56		2*6
HvDRR48	Q2	5	135	494755228	JHI-Hv50k-2016-320100	3.63	99.45	455259920	JHI-Hv50k-2016-310249	177.42	519497988	JHI-Hv50k-2016-331065	0.25	BB	HOR7985	11.59		2*6
HvDRR48	Q3	7	140.86	143851749	JHI-Hv50k-2016-475592	4.63	127.99	77003085	JHI-Hv50k-2016-469215	146.7	498857810	JHI-Hv50k-2016-489540	0.277	BB	HOR7985	15.21		2*6
HvDRR48	TOT																48.77	2*6

## Sheet: Supplementary Table S4
Supplementary Table S4. Summary of quantitative trait loci (QTLs) detected in HvDRR sub-populations for grain width. Composite interval mapping was performed using the Rqtl package. The genetic and physical position of peak markers, the markers flanking the confidence interval of the QTL and the percentage of explained phenotypic variation are reported. Parent and parental alleles contributing to…
Population	QTL	Chr	Peak (cM)	Marker position (bp)	Associated marker	LOD	Start (cM)	Start position (bp)	Start marker	Stop (cM)	Stop position (bp)	Stop marker	Additive effect (mm)	Parent	Parent allele	Variance %	Simultaneous fit %	Cross
HvDRR02	Q1	2	167.3	571936403	JHI-Hv50k-2016-107818	17.57	166.31	570024577	JHI-Hv50k-2016-107351	170.7	582813388	JHI-Hv50k-2016-109301	0.152	IG31424	BB	32.33		2*6
HvDRR02	Q2	4	45	16638036	JHI-Hv50k-2016-231133	3.3	38.05	13871241	SCRI_RS_98443	49.26	18885711	JHI-Hv50k-2016-231677	0.057	IG31424	BB	4.69		2*6
HvDRR02	Q3	5	203.17	528152948	BOPA2_12_30930	7.22	198.12	525431316	SCRI_RS_130992	215.9	533434697	JHI-Hv50k-2016-338178	-0.087	HOR1842	AA	10.99		2*6
HvDRR02	Q4	6	79	392824650	JHI-Hv50k-2016-402874	3.6	56.66	34274461	JHI-Hv50k-2016-382621	84.79	447906621	JHI-Hv50k-2016-407207	0.062	IG31424	BB	5.13		2*6
HvDRR02	TOT																61	2*6
HvDRR03	Q1	2	149	570184550	JHI-Hv50k-2016-107384	8.01	143.13	568186319	JHI-Hv50k-2016-106749	151.17	572540237	JHI-Hv50k-2016-108011	0.163	IG31424	BB	43.3	43.3	2*6
HvDRR04	Q1	7	192	517447952	JHI-Hv50k-2016-491158	14.47	187.29	515003855	SCRI_RS_124478	195.87	538824905	BOPA2_12_30026	-0.135	HOR1842	AA	38.74	38.74	6*6
HvDRR07	Q1	3	163	564691728	JHI-Hv50k-2016-205634	4.1	152.57	560042502	SCRI_RS_150944	187.17	588226210	SCRI_RS_169325	0.042	HOR7985	BB	11.75		2*2
HvDRR07	Q2	5	63.22	22338801	JHI-Hv50k-2016-285820	5.09	56.26	16414521	JHI-Hv50k-2016-283752	90.86	429360587	JHI-Hv50k-2016-307382	0.04	HOR7985	BB	14.96		2*2
HvDRR07	Q3	7	141	519533174	JHI-Hv50k-2016-491383	5.47	135.08	429918170	JHI-Hv50k-2016-486580	145.69	550473840	SCRI_RS_200020	0.043	HOR7985	BB	16.22		2*2
HvDRR07	TOT																44.66	2*2
HvDRR08	Q1	3	267	585136329	JHI-Hv50k-2016-211367	4.12	224.55	563921527	SCRI_RS_165334	318.19	598119900	JHI-Hv50k-2016-217798	-0.046	HOR7985	AA	15.35		2*2
HvDRR08	Q2	5	343	549926280	JHI-Hv50k-2016-346486	3.53	157.37	457813842	SCRI_RS_166296	354.2	559483619	JHI-Hv50k-2016-349937	-0.042	HOR7985	AA	12.96		2*2
HvDRR08	TOT																30.52	2*2
HvDRR09	No QTL																	2*2
HvDRR10	Q1	2	189.84	634393737	JHI-Hv50k-2016-130413	5.64	90.62	502184271	BOPA1_ABC03181-1-1-164	197.89	637973669	JHI-Hv50k-2016-132236	-0.051	Sanatla	AA	16.45		2*2
HvDRR10	Q2	3	124.76	565023140	JHI-Hv50k-2016-205741	8.37	121.47	563172279	JHI-Hv50k-2016-205209	128.17	568404069	JHI-Hv50k-2016-206235	-0.062	Sanatla	AA	26.34		2*2
HvDRR10	Q3	5	91.41	446479996	JHI-Hv50k-2016-309463	4.22	69.36	281572902	JHI-Hv50k-2016-297745	132.04	500330869	SCRI_RS_45011	-0.042	Sanatla	AA	11.81		2*2
HvDRR10	TOT																51.42	2*2
HvDRR11	Q1	2	107.56	595640053	JHI-Hv50k-2016-111319	5.07	52.45	57555579	JHI-Hv50k-2016-80736	132.52	614821097	JHI-Hv50k-2016-118919	-0.054	Sanalta	AA	19.41		2*2
HvDRR11	Q2	5	53.09	11694079	JHI-Hv50k-2016-282637	3.68	36.58	9000710	JHI-Hv50k-2016-281033	59.99	17719032	JHI-Hv50k-2016-284304	-0.046	Sanalta	AA	13.6		2*2
HvDRR11	TOT																28.71	2*2
HvDRR12	Q1	2	203.49	623659095	SCRI_RS_153811	3.22	52.02	28545791	JHI-Hv50k-2016-74500	210.82	626399446	JHI-Hv50k-2016-126155	0.05	Sanalta	BB	16.38		2*2
HvDRR12	Q2	5	60.28	397301996	JHI-Hv50k-2016-297876	3.01	53.89	41433241	JHI-Hv50k-2016-290020	83.21	472804656	JHI-Hv50k-2016-312375	0.05	Sanalta	BB	15.22		2*2
HvDRR12	TOT																34.94	2*2
HvDRR13	Q1	3	54.83	26164726	JHI-Hv50k-2016-161342	3.3	40.29	18436475	JHI-Hv50k-2016-158683	72.02	434063134	JHI-Hv50k-2016-182700	-0.039	SprattArcher	AA	15.61		2*2
HvDRR13	Q2	5	201	519056134	JHI-Hv50k-2016-330574	3.71	195.57	511019164	JHI-Hv50k-2016-326205	206.16	527025314	JHI-Hv50k-2016-335125	0.043	HOR8160	BB	17.8		2*2
HvDRR13	TOT																37.74	2*2
HvDRR14	Q1	2	151.39	606316491	BOPA2_12_31270	3.41	145.89	601828783	JHI-Hv50k-2016-113683	197.58	636249672	JHI-Hv50k-2016-131327	-0.039	Georgie	AA	18.68	18.38	2*2
HvDRR15	No QTL																	2*2
HvDRR16	Q1	2	264.19	633397466	JHI-Hv50k-2016-129807	9.71	260.067	628668500	JHI-Hv50k-2016-127383	268.89	635724995	JHI-Hv50k-2016-131048	0.087	HOR12830	BB	35.37		6*6
HvDRR16	Q2	6	114.1	36515416	JHI-Hv50k-2016-383725	4.5	91.49	30927514	JHI-Hv50k-2016-381532	181.9	377513797	JHI-Hv50k-2016-401443	0.051	HOR12830	BB	14.11		6*6
HvDRR16	TOT																48.15	6*6
HvDRR17	Q1	2	74.928	40933207	JHI-Hv50k-2016-77411	6.786	73.4761	39947406	JHI-Hv50k-2016-77146	77.3566	41784282	SCRI_RS_182408	0.088457	Ancap2	BB	18.025		6*6
HvDRR17	Q2	2	91.199	47882932	JHI-Hv50k-2016-79228	3.734	82.7728	43264415	BOPA1_3709-716	92.5975	50144830	JHI-Hv50k-2016-79711	-0.063545	K10693	AA	9.298		6*6
HvDRR17	Q3	6	79.45	50211492	JHI-Hv50k-2016-386716	9.066	78.3484	41142675	JHI-Hv50k-2016-384956	97.49	115655220	JHI-Hv50k-2016-390826	0.065604	Ancap2	BB	25.287		6*6
HvDRR17	TOT																43.4223	6*6
HvDRR18	Q1	6	89.233	531163289	JHI-Hv50k-2016-41664	3.52329	84.0139	515956587	JHI-Hv50k-2016-415548	105.589	531954470	JHI-Hv50k-2016-420301	-0.05113	HOR383	AA	18.5665	18.5665	6*6
HvDRR19	Q1	1	110.46	380553332	JHI-Hv50k-2016-28745	3.39	74.61	32550050	SCRI_RS_114047	130.66	424551217	JHI-Hv50k-2016-34535	0.037	Ancap2	BB	13.23		6*6
HvDRR19	Q2	5	56.01	27419715	JHI-Hv50k-2016-287068	6.15	52.82	24916815	JHI-Hv50k-2016-286412	64.38	321363138	SCRI_RS_13395	0.053	Ancap2	BB	25.97		6*6
HvDRR19	TOT																36.08	6*6
HvDRR20	Q1	6	160.47	547580870	JHI-Hv50k-2016-426633	5.6	155.7	543406002	JHI-Hv50k-2016-424364	162.33	550866229	JHI-Hv50k-2016-427559	0.074	HOR383	BB	15.34		6*6
HvDRR20	Q2	7	118	426116265	JHI-Hv50k-2016-486204	7.54	106.9	112565443	JHI-Hv50k-2016-474021	142.2	547519263	SCRI_RS_4562	0.087	HOR383	BB	21.68		6*6
HvDRR20	TOT																49.02	6*6
HvDRR21	Q1	3	82	441718507	JHI-Hv50k-2016-183077	5.53704	77.7348	388529315	JHI-Hv50k-2016-179014	88.05	462501358	JHI-Hv50k-2016-186165	0.07601	Namhaebori	BB	30.5297	30.5297	6*6
HvDRR22	No QTL																	6*6
HvDRR23	Q1	7	155	528638154	BOPA2_12_20685	13.87	150.2	517848988	JHI-Hv50k-2016-491256	158.17	532604034	BOPA2_12_11437	0.134	Namhaebori	BB	53.68	53.68	6*6
HvDRR24	Q1	1	23.126	7601283	JHI-Hv50k-2016-7757	4.303	4.80107	383183092	JHI-Hv50k-2016-29153	101.298	412975819	JHI-Hv50k-2016-33109	-0.09703	IG128104	AA	16.44		6*6
HvDRR24	Q2	6	172.205	547245788	JHI-Hv50k-2016-426471	4.29	161.344	542568532	JHI-Hv50k-2016-424045	182.37	554624716	JHI-Hv50k-2016-429246	0.09548	HOR1842	BB	16.39		6*6
HvDRR24	Q3	7	182	568522515	JHI-Hv50k-2016-493417	3.221	165.962	538824905	BOPA2_12_30026	192.838	582223027	JHI-Hv50k-2016-497609	0.08416	HOR1842	BB	11.79		6*6
HvDRR24	TOT																57.9823	6*6
HvDRR25	Q1	2	40.83	26363248	JHI-Hv50k-2016-73697	7.73	28.79	20871415	SCRI_RS_66401	47.02	26540524	JHI-Hv50k-2016-73822	0.05	Unumli-Arpa	BB	18		2*2
HvDRR25	Q2	2	112.18	537706379	JHI-Hv50k-2016-101118	6.26	106.48	511935297	JHI-Hv50k-2016-99471	115.75	548913515	JHI-Hv50k-2016-103059	0.043	Unumli-Arpa	BB	13.88		2*2
HvDRR25	Q3	3	35.28	19301908	JHI-Hv50k-2016-159441	6.19	27.5	15474194	JHI-Hv50k-2016-157771	37.66	20315456	JHI-Hv50k-2016-159793	0.044	Unumli-Arpa	BB	13.69		2*2
HvDRR25	Q4	4	37	13072204	JHI-Hv50k-2016-230655	4.32	29.64	11163282	JHI-Hv50k-2016-230329	44.79	19093600	JHI-Hv50k-2016-231733	-0.037	W23829/803911	AA	8.99		2*2
HvDRR25	Q5	7	213.44	593099217	JHI-Hv50k-2016-501148	6.25	200.18	584602919	JHI-Hv50k-2016-498414	219.42	597663378	JHI-Hv50k-2016-503621	-0.043	W23829/803911	AA	13.84		2*2
HvDRR25	TOT																70.87	2*2
HvDRR26	No QTL																	2*2
HvDRR27	Q1	2	57.99	31093363	JHI-Hv50k-2016-75250	4.387	0.87	66864	SCRI_RS_142851	69.69	40933207	JHI-Hv50k-2016-77411	-0.042	Unumli-Arpa	AA	8.97		2*2
HvDRR27	Q2	2	117.02	387999171	JHI-Hv50k-2016-93359	6.061	113.1	102497836	JHI-Hv50k-2016-87492	123.13	506880168	JHI-Hv50k-2016-99022	-0.051	Unumli-Arpa	AA	12.95		2*2
HvDRR27	Q3	3	74	32313937	BOPA1_15141-257	4.947	47.34	18825402	JHI-Hv50k-2016-159228	100.11	44836033	JHI-Hv50k-2016-164723	-0.063	Unumli-Arpa	AA	10.27		2*2
HvDRR27	Q4	3	229	581689733	JHI-Hv50k-2016-209865	4.28	220.42	574442345	JHI-Hv50k-2016-207551	236.89	586463619	JHI-Hv50k-2016-212423	0.041	SprattArcher	BB	8.73		2*2
HvDRR27	Q5	4	33.51	17429117	JHI-Hv50k-2016-231492	6.095	32.57	16833631	JHI-Hv50k-2016-231183	37.51	20301566	JHI-Hv50k-2016-231961	0.051	SprattArcher	BB	13.03		2*2
HvDRR27	TOT																63.02	2*2
HvDRR28	Q1	2	113.36	163874255	JHI-Hv50k-2016-90638	6.85	110.8	103423361	JHI-Hv50k-2016-87559	116.6	462113813	JHI-Hv50k-2016-95965	-0.071	Unumli-Arpa	AA	29.23		2*2
HvDRR28	Q2	4	33.83	16927066	JHI-Hv50k-2016-231202	4.27	31.01	14793037	SCRI_RS_202425	38.46	19672705	JHI-Hv50k-2016-231851	0.053	HOR8160	BB	16.85		2*2
HvDRR28	TOT																38.59	2*2
HvDRR29	Q1	2	146.54	570024577	JHI-Hv50k-2016-107351	25.52	144.77	568867308	JHI-Hv50k-2016-106820	151.05	573033003	JHI-Hv50k-2016-108149	-0.115	HOR8160	AA	46.55		2*6
HvDRR29	Q2	4	36.33	13871241	SCRI_RS_98443	8.61	35.53	13440769	JHI-Hv50k-2016-230743	40.8	16833002	JHI-Hv50k-2016-231184	-0.055	HOR8160	AA	10.58		2*6
HvDRR29	Q3	4	150.84	590536738	SCRI_RS_160461	4.66	145.68	588175207	JHI-Hv50k-2016-265904	152.11	592351923	JHI-Hv50k-2016-268238	0.039	IG128216	BB	5.24		2*6
HvDRR29	Q4	5	207.1	513497489	JHI-Hv50k-2016-327190	5.29	167.343	490848400	JHI-Hv50k-2016-318391	210.212	515445310	JHI-Hv50k-2016-328212	-0.043	HOR8160	AA	6.04		2*6
HvDRR29	Q5	6	101.81	461693100	JHI-Hv50k-2016-408298	6.55	96.99	407160541	JHI-Hv50k-2016-404600	105.28	490368102	JHI-Hv50k-2016-411991	-0.047	HOR8160	AA	7.69		2*6
HvDRR29	TOT																75.63	2*6
HvDRR30	Q1	2	188	570024577	JHI-Hv50k-2016-107351	24.23	184.26	566163840	SCRI_RS_221795	189.04	571878377	SCRI_RS_88704	0.148	Georgie	BB	59.63	59.63	2*6
HvDRR31	Q1	2	217	579172060	JHI-Hv50k-2016-108928	4.65	209.79	558475327	SCRI_RS_220533	224.32	572826772	JHI-Hv50k-2016-108103	-0.046	Lakhan	AA	12.78		6*6
HvDRR31	Q2	4	140	536800512	JHI-Hv50k-2016-255545	4.72	136.8	531083831	JHI-Hv50k-2016-254984	147.03	545059945	SCRI_RS_157650	0.45	IG128216	BB	12.99		6*6
HvDRR31	Q3	5	151.33	485081231	JHI-Hv50k-2016-316287	3.27	48.85	6079538	JHI-Hv50k-2016-279669	213.2	543805831	BOPA2_12_30580	-0.037	Lakhan	AA	8.76		6*6
HvDRR31	TOT																29.84	6*6
HvDRR32	No QTL																	6*6
HvDRR33	Q1	1	122.61	378522931	JHI-Hv50k-2016-28380	3.31	71.58	29426460	JHI-Hv50k-2016-16799	133.34	395559255	JHI-Hv50k-2016-30859	0.047	Lakhan	BB	5.63		2*6
HvDRR33	Q2	2	209.82	571067406	JHI-Hv50k-2016-107729	18.03	206.37	568968902	JHI-Hv50k-2016-106954	211.46	578355509	JHI-Hv50k-2016-108843	-0.142	Georgie	AA	49.21		2*6
HvDRR33	Q3	5	113.92	44354098	SCRI_RS_103840	4.21	109.69	34039083	JHI-Hv50k-2016-288872	132.59	339138990	JHI-Hv50k-2016-301004	0.054	Lakhan	BB	7.36		2*6
HvDRR33	TOT																73.55	2*6
HvDRR34	No QTL																	6*6
HvDRR35	Q1	4	95.94	305630418	JHI-Hv50k-2016-241208	4.28	60.11	23279898	JHI-Hv50k-2016-232606	114.15	495567921	BOPA1_7069-1149	0.056	CM67	BB	16.52		6*6
HvDRR35	Q2	6	17	11085863	JHI-Hv50k-2016-373096	4.01	7.47	8185640	BOPA1_2057-412	21.65	13669088	JHI-Hv50k-2016-374677	-0.057	Lakhan	AA	15.37		6*6
HvDRR35	TOT																36.64	6*6
HvDRR36	No QTL																	6*6
HvDRR37	No QTL																	6*6
HvDRR38	Q1	4	9.6	4801733	JHI-Hv50k-2016-227817	4.2	0	1657820	JHI-Hv50k-2016-226108	22.92	7680701	JHI-Hv50k-2016-228512	-0.052	HOR12830	AA	13.72		6*6
HvDRR38	Q2	5	91.45	209792041	SCRI_RS_208177	7.34	79.5	67618593	SCRI_RS_170957	95.25	310880752	JHI-Hv50k-2016-298727	-0.072	HOR12830	AA	26.75		6*6
HvDRR38	Q3	6	38	16727160	JHI-Hv50k-2016-376938	5.02	34.17	15164387	JHI-Hv50k-2016-375661	45.81	20521236	SCRI_RS_189878	-0.06	HOR12830	AA	16.86		6*6
HvDRR38	TOT																56.16	6*6
HvDRR39	Q1	2	225.81	622129387	JHI-Hv50k-2016-123572	5.08	221.62	620196496	BOPA1_5541-418	237.96	631709691	JHI-Hv50k-2016-129048	-0.073	HOR12830	AA	19.98	19.98	6*6
HvDRR40	No QTL																	6*6
HvDRR41	Q1	5	77.178	200246142	BOPA1_6035-654	3.34118	52.8096	17581991	JHI-Hv50k-2016-284256	79.8022	321368840	JHI-Hv50k-2016-299042	-0.0531	ItuNative	AA	15.7148	15.7148	6*6
HvDRR42	Q1	5	456.34	535693146	SCRI_RS_210928	4.25	445.92	530657583	JHI-Hv50k-2016-337292	478.24	536046923	JHI-Hv50k-2016-339153	0.074	ItuNative	BB	12.93		6*6
HvDRR42	Q2	6	296	551215849	BOPA2_12_31053	5.71	285.37	544131582	JHI-Hv50k-2016-424666	298.86	552683486	JHI-Hv50k-2016-428413	-0.086	Ancap2	AA	18.26		6*6
HvDRR42	Q3	7	294	516875040	BOPA1_11619-618	8.3	286.19	504321457	BOPA2_12_31199	300.37	551733603	SCRI_RS_134640	-0.118	Ancap2	AA	29		6*6
HvDRR42	TOT																59.26	6*6
HvDRR43	Q1	4	131.07	595132794	JHI-Hv50k-2016-268870	4.822	128.059	592023115	JHI-Hv50k-2016-267991	131.07	595132794	JHI-Hv50k-2016-268870	0.08917	Namhaebori	BB	17.84		6*6
HvDRR43	Q2	6	80.793	127953699	BOPA2_12_31007	3.228	75.1052	67929858	SCRI_RS_189254	115.719	515194748	BOPA1_3038-541	-0.07137	Kombyne	AA	11.5		6*6
HvDRR43	TOT																27.4689	6*6
HvDRR44	Q1	6	190	549847103	JHI-Hv50k-2016-427116	6.15	183.78	545868838	SCRI_RS_149269	203.85	557039113	SCRI_RS_143994	0.09	Kombyne	BB	19.12		6*6
HvDRR44	Q2	7	182	528638154	BOPA2_12_20685	9.32	177.92	519071691	BOPA1_3140-491	204.51	565052724	JHI-Hv50k-2016-492576	0.115	Kombyne	BB	31.69		6*6
HvDRR44	TOT																50.29	6*6
HvDRR45	Q1	2	91.248	537485237	JHI-Hv50k-2016-101074	1.776	37.4474	26362729	JHI-Hv50k-2016-73712	256.961	663743342	SCRI_RS_138848	0.1219	Kombyne	BB	7.074		6*6
HvDRR45	Q2	3	165.315	553502153	JHI-Hv50k-2016-202418	3.429	127.501	514548053	JHI-Hv50k-2016-194821	176.244	557153113	JHI-Hv50k-2016-203630	0.2485	Kombyne	BB	14.419		6*6
HvDRR45	Q3	5	198	526881537	JHI-Hv50k-2016-334878	3.26	160.097	508164825	JHI-Hv50k-2016-324435	204.169	532162557	JHI-Hv50k-2016-337874	0.2349	Kombyne	BB	13.631		6*6
HvDRR45	TOT																41.1942	6*6
HvDRR46	No QTL																	6*6
HvDRR47	Q1	5	256.977	518881864	JHI-Hv50k-2016-330440	4.897	254.233	517487680	SCRI_RS_126419	257.831	519050158	JHI-Hv50k-2016-330609	0.25497	Sissy	BB	14.661		2*2
HvDRR47	Q2	5	258.25	518940420	JHI-Hv50k-2016-330490	6.767	257.401	518888507	JHI-Hv50k-2016-330447	260.946	520203288	SCRI_RS_90041	0.30626	Sissy	BB	21.203		2*2
HvDRR47	Q3	6	110.69	350331000	SCRI_RS_239642	3.137	57	30061143	JHI-Hv50k-2016-380943	252.37	561217974	JHI-Hv50k-2016-433886	-0.04152	IG31424	AA	9.005		2*2
HvDRR47	TOT																42.6883	2*2
HvDRR48	Q1	2	168.32	569276850	JHI-Hv50k-2016-107258	12.14	166.911	568186319	JHI-Hv50k-2016-106749	175.397	589313369	JHI-Hv50k-2016-109641	0.139	HOR7985	BB	49.43	49.43	2*6

## Sheet: Supplementary Table S5
Supplementary Table S5. Summary of quantitative trait loci (QTLs) detected in HvDRR sub-populations for grain area. Composite interval mapping was performed using the Rqtl package. The genetic and physical position of peak markers, the markers flanking the confidence interval of the QTL and the percentage of explained phenotypic variation are reported. Parent and parental alleles contributing to …
Population	QTL	Chr	Peak (cM)	Marker position (bp)	Associated marker	LOD	Start (cM)	Start position (bp)	Start marker	Stop (cM)	Stop position (bp)	Stop marker	Additive effect (mm2)	Parent	Parent allele	Variance %	Simultaneous fit %	Cross
HvDRR02	Q1	2	168	572826772	JHI-Hv50k-2016-108103	11.94	166.31	570024577	JHI-Hv50k-2016-107351	174.46	589313369	JHI-Hv50k-2016-109641	1.58	IG31424	BB	30.62		2*6
HvDRR02	Q2	5	213.98	530329021	JHI-Hv50k-2016-337093	4.81	198.12	525431316	SCRI_RS_130992	222	536164535	JHI-Hv50k-2016-339229	-0.93	HOR1842	AA	10.84		2*6
HvDRR02	TOT																39.63	2*6
HvDRR03	Q1	2	149.88	570184550	JHI-Hv50k-2016-107384	3.47	141.98	567289887	JHI-Hv50k-2016-106430	249.31	655697011	JHI-Hv50k-2016-142417	1.33	IG31424	BB	16.76		2*6
HvDRR03	Q2	4	44.17	20228171	JHI-Hv50k-2016-231943	2.8	44.17	19674697	JHI-Hv50k-2016-231859	73.69	34574624	JHI-Hv50k-2016-234502	1.19	IG31424	BB	13.6		2*6
HvDRR03	TOT																46.26	2*6
HvDRR04	Q1	1	175.951	485424153	JHI-Hv50k-2016-45782	1.425	0	148232	JHI-Hv50k-2016-180	254.399	515999422	JHI-Hv50k-2016-58181	-0.4378	HOR1842	AA	2.493		6*6
HvDRR04	Q2	2	51.583	23770744	JHI-Hv50k-2016-72435	5.761	31.5054	15360735	JHI-Hv50k-2016-68364	62.6496	28192001	JHI-Hv50k-2016-74372	-0.9658	HOR1842	AA	10.86		6*6
HvDRR04	Q3	7	192	517447952	JHI-Hv50k-2016-491158	10.517	187.286	515003855	SCRI_RS_124478	195.872	538824905	BOPA2_12_30026	-1.4918	HOR1842	AA	21.569		6*6
HvDRR04	TOT																49.5819	6*6
HvDRR07	Q1	2	87.929	317716190	JHI-Hv50k-2016-92462	22.068	83.1265	107849272	JHI-Hv50k-2016-87878	90.7334	483145541	JHI-Hv50k-2016-98287	0.99145	HOR7985	BB	48.36		2*2
HvDRR07	Q2	3	167	564691728	JHI-Hv50k-2016-205634	6.347	152.572	560042502	SCRI_RS_150944	187.175	588226210	SCRI_RS_169325	0.5484	HOR7985	BB	9.23		2*2
HvDRR07	Q3	7	141	519533174	JHI-Hv50k-2016-491383	8	138.113	501840673	JHI-Hv50k-2016-489914	145.689	550473840	SCRI_RS_200020	0.49992	HOR7985	BB	12.35		2*2
HvDRR07	TOT																73.4391	2*2
HvDRR08	Q1	1	0	673395	BOPA1_7174-365	3.541	0	673395	BOPA1_7174-365	26.9191	8353349	SCRI_RS_1929	-0.32603	HOR7985	AA	4.132		2*2
HvDRR08	Q2	2	52.512	21290528	JHI-Hv50k-2016-71733	6.68	51.6442	20862461	JHI-Hv50k-2016-71249	54.3234	23156158	JHI-Hv50k-2016-72164	0.47839	W23829/803911	BB	8.439		2*2
HvDRR08	Q3	2	117.37	69592340	JHI-Hv50k-2016-82414	15.997	116.479	67360300	JHI-Hv50k-2016-82140	130.375	112394266	BOPA1_8889-842	-0.84123	HOR7985	AA	25.856		2*2
HvDRR08	Q4	2	336.886	636015559	JHI-Hv50k-2016-131157	4.381	289.482	619181189	JHI-Hv50k-2016-121309	342.834	637802818	JHI-Hv50k-2016-132034	-0.3571	HOR7985	AA	5.221		2*2
HvDRR08	Q5	3	281.594	587889740	JHI-Hv50k-2016-213145	8.048	265.657	585136329	JHI-Hv50k-2016-211367	307.111	593362428	JHI-Hv50k-2016-215479	-0.51218	HOR7985	AA	10.531		2*2
HvDRR08	Q6	4	4	2600762	JHI-Hv50k-2016-227049	5.294	0	433978	JHI-Hv50k-2016-226655	15.8644	5311342	JHI-Hv50k-2016-228054	-0.40706	HOR7985	AA	6.457		2*2
HvDRR08	Q7	5	348	554136322	JHI-Hv50k-2016-348317	4.844	343.479	550267033	JHI-Hv50k-2016-346725	404.723	579361120	JHI-Hv50k-2016-362557	-0.39437	HOR7985	AA	5.841		2*2
HvDRR08	TOT																77.9316	2*2
HvDRR09	Q1	2	243.74	644351542	JHI-Hv50k-2016-135676	3.036	200.034	626712696	JHI-Hv50k-2016-126274	273.973	655566929	JHI-Hv50k-2016-142246	-0.29012	Sissy	AA	11.02		2*2
HvDRR09	Q2	4	94	500527416	BOPA1_6326-1032	4.968	85.8578	463478680	JHI-Hv50k-2016-247337	111.223	552338998	JHI-Hv50k-2016-258493	0.39647	W23829/803911	BB	18.87		2*2
HvDRR09	TOT																26.5818	2*2
HvDRR10	Q1	2	90.621	502184271	BOPA1_ABC03181-1-1-164	11.109	89.2677	350856871	JHI-Hv50k-2016-92629	96.8033	542690760	JHI-Hv50k-2016-101631	-0.6826	Sanalta	AA	21.805		2*2
HvDRR10	Q2	2	189.183	633688209	JHI-Hv50k-2016-130123	8.101	187.141	631475203	JHI-Hv50k-2016-128792	197.891	637973669	JHI-Hv50k-2016-132236	-0.55762	Sanalta	AA	14.615		2*2
HvDRR10	Q3	3	124.757	565023140	JHI-Hv50k-2016-205741	4.12	118.742	561676525	SCRI_RS_153414	129.832	573124198	JHI-Hv50k-2016-207160	-0.36708	Sanalta	AA	6.671		2*2
HvDRR10	Q4	4	77.226	61870849	JHI-Hv50k-2016-237838	3.895	66.726	31508653	JHI-Hv50k-2016-233939	95.3286	547361955	JHI-Hv50k-2016-257417	0.36678	W23829/803911	BB	6.267		2*2
HvDRR10	Q5	7	138.95	598622050	JHI-Hv50k-2016-503922	4.607	58.5644	55214452	BOPA2_12_31490	141.197	600876407	JHI-Hv50k-2016-505379	-0.40524	Sanalta	AA	7.557		2*2
HvDRR10	TOT																71.9302	2*2
HvDRR11	Q1	2	74	551966570	JHI-Hv50k-2016-103513	8.88771	55.0366	73502943	JHI-Hv50k-2016-83047	79.9633	565277907	JHI-Hv50k-2016-105797	-0.8659	Sanalta	AA	34.4235	34.4235	2*2
HvDRR12	Q1	1	101.96	533987483	SCRI_RS_147810	4.90905	83.9583	43261642	JHI-Hv50k-2016-77886	197.611	618432765	JHI-Hv50k-2016-120806	0.7023	Sanalta	BB	29.0028	29.0028	2*2
HvDRR13	Q1	7	67.121	55203848	JHI-Hv50k-2016-464148	4.65767	59.6395	47594172	JHI-Hv50k-2016-461179	88.7581	85048905	JHI-Hv50k-2016-470726	0.6146	HOR8160	BB	27.0526	27.0526	2*2
HvDRR14	Q1	2	14	15316435	JHI-Hv50k-2016-68257	3.592	2.21517	2700986	JHI-Hv50k-2016-60854	26.3855	22342893	JHI-Hv50k-2016-71931	0.40037	HOR8160	BB	9.652		2*2
HvDRR14	Q2	5	163	487352976	JHI-Hv50k-2016-316839	3.798	153.511	482275785	JHI-Hv50k-2016-315231	197.741	514714608	SCRI_RS_38003	0.42573	HOR8160	BB	10.272		2*2
HvDRR14	Q3	6	52.117	98333157	JHI-Hv50k-2016-390192	10.491	49.3718	50211492	JHI-Hv50k-2016-386716	55.205	167414974	SCRI_RS_136658	-0.78919	Georgie	AA	35.269		2*2
HvDRR14	Q4	7	162.812	587373943	JHI-Hv50k-2016-499145	4.908	155.869	575521286	JHI-Hv50k-2016-495216	174.854	603410125	JHI-Hv50k-2016-506464	0.4479	HOR8160	BB	13.751		2*2
HvDRR14	TOT																60.2986	2*2
HvDRR15	No QTL
HvDRR16	Q1	1	212.46	487496102	JHI-Hv50k-2016-46888	9.023	201.8	482270921	SCRI_RS_171501	218.698	489900004	JHI-Hv50k-2016-47625	1.1322	HOR12830	BB	21.11		6*6
HvDRR16	Q2	2	179.89	569049480	JHI-Hv50k-2016-107038	6.291	153.034	536992800	JHI-Hv50k-2016-100907	186.628	573555024	JHI-Hv50k-2016-108321	0.9302	HOR12830	BB	13.62		6*6
HvDRR16	Q3	2	270	635724995	JHI-Hv50k-2016-131048	8.607	263.301	631779515	JHI-Hv50k-2016-128924	284.151	638861679	JHI-Hv50k-2016-132771	1.1995	HOR12830	BB	19.9		6*6
HvDRR16	Q4	3	114.6	372314779	JHI-Hv50k-2016-178038	5.024	77.8406	25816307	JHI-Hv50k-2016-161301	121.492	434063134	JHI-Hv50k-2016-182700	0.824	HOR12830	BB	10.49		6*6
HvDRR16	TOT																66.0121	6*6
HvDRR17	Q1	1	172.47	477445160	JHI-Hv50k-2016-42496	5.864	168.665	473619816	JHI-Hv50k-2016-40928	185.088	482270921	SCRI_RS_171501	0.7276	Ancap2	BB	11.41		6*6
HvDRR17	Q2	2	25.394	11988279	SCRI_RS_192552	6.953	6.65064	2598489	JHI-Hv50k-2016-60769	30.5711	13575442	JHI-Hv50k-2016-67451	0.807	Ancap2	BB	13.85		6*6
HvDRR17	Q3	2	164.072	573820851	JHI-Hv50k-2016-108446	10.455	153.17	561473077	JHI-Hv50k-2016-105050	167.834	587289827	JHI-Hv50k-2016-109420	1.0106	Ancap2	BB	22.46		6*6
HvDRR17	Q4	6	85.414	125649743	JHI-Hv50k-2016-391363	8.014	78.3484	41142675	JHI-Hv50k-2016-384956	105.823	345187035	BOPA2_12_21482	0.8585	Ancap2	BB	16.33		6*6
HvDRR17	TOT																57.7253	6*6
HvDRR18	Q1	2	128	553655896	JHI-Hv50k-2016-103558	3.208	82.8468	50455131	JHI-Hv50k-2016-79870	198.911	629460388	JHI-Hv50k-2016-127632	-0.4146	HOR383	AA	13.86		6*6
HvDRR18	Q2	2	239	650988274	JHI-Hv50k-2016-139166	4.275	209.423	636250496	JHI-Hv50k-2016-131341	246.956	662073104	JHI-Hv50k-2016-147075	-0.4885	HOR383	AA	19.07		6*6
HvDRR18	TOT																32.6296	6*6
HvDRR19	Q1	1	218.54	495443226	JHI-Hv50k-2016-49739	1.568	0	1620999	JHI-Hv50k-2016-1432	250.508	515893117	JHI-Hv50k-2016-58068	0.3989	Ancap2	BB	5.569		6*6
HvDRR19	Q2	2	117.88	545730565	JHI-Hv50k-2016-102665	2.629	74.7169	46591758	JHI-Hv50k-2016-78857	248.687	642392428	JHI-Hv50k-2016-134459	0.5176	Ancap2	BB	9.62		6*6
HvDRR19	Q3	5	251.42	561417622	SCRI_RS_192640	2.928	52.8229	24916815	JHI-Hv50k-2016-286412	265.859	571104728	JHI-Hv50k-2016-357730	0.5392	Ancap2	BB	10.806		6*6
HvDRR19	TOT																38.7336	6*6
HvDRR20	Q1	6	160.47	547580870	JHI-Hv50k-2016-426633	5.506	149.048	536903832	JHI-Hv50k-2016-421703	162.332	550866229	JHI-Hv50k-2016-427559	1.1867	HOR383	BB	14.64		6*6
HvDRR20	Q2	7	137.05	525683986	JHI-Hv50k-2016-491472	10.314	132.442	517490022	JHI-Hv50k-2016-491175	142.196	547519263	SCRI_RS_4562	1.7026	HOR383	BB	30.93		6*6
HvDRR20	TOT																50.4069	6*6
HvDRR21	Q1	1	35.534	25684047	JHI-Hv50k-2016-16480	2.169	14.8282	11546707	JHI-Hv50k-2016-10780	170.786	488343667	JHI-Hv50k-2016-47220	-0.4877	Ancap2	AA	6.525		6*6
HvDRR21	Q2	3	82.873	442212742	JHI-Hv50k-2016-183234	3.311	80.6363	434248204	JHI-Hv50k-2016-182720	88.0475	462501358	JHI-Hv50k-2016-186165	0.6316	Namhaebori	BB	10.356		6*6
HvDRR21	Q3	7	2	3281006	JHI-Hv50k-2016-437989	6.028	0	122643	JHI-Hv50k-2016-436968	4.45908	5234237	JHI-Hv50k-2016-440888	-0.8538	Ancap2	AA	20.708		6*6
HvDRR21	Q4	7	134	213755681	JHI-Hv50k-2016-475892	7.48	128.462	160630477	BOPA1_8582-772	136.202	438931220	JHI-Hv50k-2016-487146	-1.0225	Ancap2	AA	27.048		6*6
HvDRR21	TOT																57.4523	6*6
HvDRR22	Q1	4	145.29	609512273	BOPA2_12_30239	2.508	29.3898	14170803	JHI-Hv50k-2016-230816	145.29	609512273	BOPA2_12_30239	-0.3839	HOR383	AA	6.929		6*6
HvDRR22	Q2	7	126.64	435303585	SCRI_RS_235584	9.28	120.678	218785276	JHI-Hv50k-2016-476611	129.719	487310966	BOPA2_12_21520	-0.79	HOR383	AA	30.759		6*6
HvDRR22	TOT																49.3931	6*6
HvDRR23	Q1	7	157	528638154	BOPA2_12_20685	9.69515	153.546	525683986	JHI-Hv50k-2016-491472	159.662	548075313	JHI-Hv50k-2016-491670	1.5663	Namhaebori	BB	41.6042	41.6042	6*6
HvDRR24	Q1	6	172.21	547245788	JHI-Hv50k-2016-426471	3.519	161.344	542568532	JHI-Hv50k-2016-424045	181.604	554506105	JHI-Hv50k-2016-429183	1.3851	HOR1842	BB	19.07		6*6
HvDRR24	Q2	7	189	581502826	BOPA1_6541-1329	2.849	151.737	499391503	JHI-Hv50k-2016-489580	200.786	590192941	JHI-Hv50k-2016-500164	1.241	HOR1842	BB	15.03		6*6
HvDRR24	TOT																38.5152	6*6
HvDRR25	Q1	2	75.149	49394204	JHI-Hv50k-2016-79404	3.27434	63.837	39620151	JHI-Hv50k-2016-77124	127.029	557406447	JHI-Hv50k-2016-104043	0.627	Unumli-Arpa	BB	18.213	18.213	2*2
HvDRR26	Q1	3	197	616146040	JHI-Hv50k-2016-224671	3.7283	165.31	584417599	JHI-Hv50k-2016-211089	202.458	617478045	JHI-Hv50k-2016-225038	0.8284	Sanalta	BB	27.2363	27.2363	2*2
HvDRR27	Q1	2	68.291	40185738	JHI-Hv50k-2016-77256	6.508	55.3098	29981630	JHI-Hv50k-2016-74940	76.5613	43855194	JHI-Hv50k-2016-78018	-0.54898	Unumli-Arpa	AA	10.455		2*2
HvDRR27	Q2	2	263	634777685	JHI-Hv50k-2016-130774	5.138	253.654	628743165	JHI-Hv50k-2016-127479	285.978	659023739	SCRI_RS_231015	-0.46965	Unumli-Arpa	AA	7.965		2*2
HvDRR27	Q3	3	234	583930811	JHI-Hv50k-2016-210952	5.759	230.361	582298955	JHI-Hv50k-2016-210307	248.089	606539749	JHI-Hv50k-2016-221303	0.50667	SprattArcher	BB	9.072		2*2
HvDRR27	Q4	5	79.404	427103197	JHI-Hv50k-2016-306870	4.323	70.4481	363412516	JHI-Hv50k-2016-302502	82.2352	429621453	SCRI_RS_231238	-0.42968	Unumli-Arpa	AA	6.563		2*2
HvDRR27	Q5	7	95.197	82302050	JHI-Hv50k-2016-470052	8.686	92.9366	75942602	JHI-Hv50k-2016-469192	96.979	86292693	JHI-Hv50k-2016-471014	-0.62352	Unumli-Arpa	AA	14.777		2*2
HvDRR27	TOT																72.5055	2*2
HvDRR28	Q1	4	155.89	602249970	JHI-Hv50k-2016-272291	6.246	142.425	595130173	JHI-Hv50k-2016-268878	164.71	606998811	JHI-Hv50k-2016-275489	-0.7961	Unumli-Arpa	AA	23.85		2*2
HvDRR28	Q2	6	95	502792987	JHI-Hv50k-2016-413558	6.139	82.5548	330943194	BOPA1_4721-1335	95.7992	508211933	SCRI_RS_173878	-0.7773	Unumli-Arpa	AA	23.37		2*2
HvDRR28	TOT																44.0578	2*2
HvDRR29	Q1	2	146.18	570803230	BOPA2_12_30897	19.79	144.767	568867308	JHI-Hv50k-2016-106820	152.276	574833138	JHI-Hv50k-2016-108681	-1.6913	HOR8160	AA	49.12		2*6
HvDRR29	Q2	4	158.19	595882224	SCRI_RS_108369	6.81	147.161	589323987	BOPA2_12_30987	161.097	597319646	JHI-Hv50k-2016-269815	0.8358	IG128216	BB	12.56		2*6
HvDRR29	TOT																61.9308	2*6
HvDRR30	Q1	2	188.2	570024577	JHI-Hv50k-2016-107351	31.7807	187.008	569048805	JHI-Hv50k-2016-107042	189.036	571878377	SCRI_RS_88704	2.1561	Georgie	BB	69.5743	69.5743	2*6
HvDRR31	Q1	1	138	463759959	JHI-Hv50k-2016-38640	6.674	114.543	449924982	JHI-Hv50k-2016-37607	150.713	464056708	JHI-Hv50k-2016-38788	-0.9255	Lakhan	AA	14.43		6*6
HvDRR31	Q2	2	238.41	595725557	JHI-Hv50k-2016-111458	5.826	214.769	566986927	JHI-Hv50k-2016-106353	242.788	599603424	JHI-Hv50k-2016-112837	-0.8986	Lakhan	AA	17.24		6*6
HvDRR31	Q3	7	61.566	48254215	JHI-Hv50k-2016-461286	4.146	58.2298	44060482	SCRI_RS_179937	101.091	54250558	JHI-Hv50k-2016-463829	-0.737	Lakhan	AA	11.16		6*6
HvDRR31	TOT																37.9038	6*6
HvDRR32	No QTL																	6*6
HvDRR33	Q1	1	232	479093123	JHI-Hv50k-2016-43007	11.537	221.025	474707631	JHI-Hv50k-2016-41307	237.127	480173821	JHI-Hv50k-2016-43714	1.6084	Lakhan	BB	30.916		2*6
HvDRR33	Q2	2	121.83	52512664	JHI-Hv50k-2016-80181	3.751	112.576	46306155	BOPA1_6846-1161	126.052	59814084	JHI-Hv50k-2016-80885	0.7964	Lakhan	BB	7.879		2*6
HvDRR33	Q3	2	209.82	571067406	JHI-Hv50k-2016-107729	14.595	209.242	570236808	JHI-Hv50k-2016-107445	586582763	578355509	JHI-Hv50k-2016-108843	-1.8566	Georgie	AA	43.239		2*6
HvDRR33	TOT																67.7686	2*6
HvDRR34	No QTL																	6*6
HvDRR35	No QTL																	6*6
HvDRR36	No QTL																	6*6
HvDRR37	Q1	7	182.91	470596795	BOPA2_12_30506	4.33472	151.129	111706798	JHI-Hv50k-2016-473909	201.316	517521225	JHI-Hv50k-2016-491200	0.8648	CM67	BB	27.1567	27.1567	6*6
HvDRR38	No QTL																	6*6
HvDRR39	Q1	1	204	449503017	SCRI_RS_21080	3.15913	184.487	426713284	JHI-Hv50k-2016-35094	227.466	485582992	JHI-Hv50k-2016-46004	-1.1061	HOR12830	AA	12.9385	12.9385	6*6
HvDRR40	Q1	4	134.38	449613219	JHI-Hv50k-2016-245597	3.91072	132.692	443357447	SCRI_RS_150603	150.593	483033685	JHI-Hv50k-2016-249451	0.966	CM67	BB	21.602	21.602	6*6
HvDRR41	Q1	2	164.18	567426651	JHI-Hv50k-2016-106449	3.82411	146.665	537247142	JHI-Hv50k-2016-100919	178.491	587000056	BOPA2_12_10689	-0.7474	ItuNative	AA	17.772	17.772	6*6
HvDRR42	Q1	2	78.851	26109061	JHI-Hv50k-2016-73673	4.586	61.3725	21211822	JHI-Hv50k-2016-71593	105.885	37070384	JHI-Hv50k-2016-76850	-1.601	Ancap2	AA	16.18		6*6
HvDRR42	Q2	7	295	516875040	BOPA1_11619-618	9.464	288.082	504687794	JHI-Hv50k-2016-490354	300.367	551733603	SCRI_RS_134640	-2.6116	Ancap2	AA	39.59		6*6
HvDRR42	TOT																53.2812	6*6
HvDRR43	Q1	2	131.005	547100102	JHI-Hv50k-2016-102835	7.593	115.553	503779855	JHI-Hv50k-2016-99004	134.293	558214818	BOPA1_ConsensusGBS0033-1	-1.6368	Kombyne	AA	27.55		6*6
HvDRR43	Q2	7	95.453	30808792	JHI-Hv50k-2016-456122	2.12	56.371	18240647	JHI-Hv50k-2016-451580	164.975	435130486	JHI-Hv50k-2016-486901	0.825	Namhaebori	BB	6.76		6*6
HvDRR43	TOT																33.4068	6*6
HvDRR44	Q1	6	200.71	555135170	SCRI_RS_152414	4.622	165.41	534404215	BOPA2_12_31044	208.923	558117858	JHI-Hv50k-2016-431850	1.1851	Kombyne	BB	14.98		6*6
HvDRR44	Q2	7	180	526172330	JHI-Hv50k-2016-491481	7.937	174.03	502046044	SCRI_RS_103902	184.256	544611110	SCRI_RS_194841	1.6388	Kombyne	BB	28.22		6*6
HvDRR44	TOT																45.9672	6*6
HvDRR45	Q1	3	103.17	455647624	SCRI_RS_175771	4.203	100.558	452241716	JHI-Hv50k-2016-184790	108.728	467947190	JHI-Hv50k-2016-186719	0.8245	Kombyne	BB	13		6*6
HvDRR45	Q2	3	163.62	555287437	JHI-Hv50k-2016-203122	6.645	157.616	551666513	JHI-Hv50k-2016-201863	174.278	556499311	JHI-Hv50k-2016-203480	1.0701	Kombyne	BB	22.33		6*6
HvDRR45	Q3	5	197	526881537	JHI-Hv50k-2016-334878	5.817	192.152	522290599	JHI-Hv50k-2016-332568	200.911	530329021	JHI-Hv50k-2016-337093	-1.2052	HOR1842	AA	19		6*6
HvDRR45	Q4	7	22.694	9715305	JHI-Hv50k-2016-444400	3.825	0	915515	JHI-Hv50k-2016-437052	39.0634	16281838	JHI-Hv50k-2016-450462	-0.7954	HOR1842	AA	11.68		6*6
HvDRR45	TOT																57.8445	6*6
HvDRR46	Q1	7	164	538361067	JHI-Hv50k-2016-491514	3.83227	144.568	435303585	SCRI_RS_235584	197.786	553229314	JHI-Hv50k-2016-491926	2.2022	Kombyne	BB	43.4078	43.4078	6*6
HvDRR47	Q1	1	295.82	500818732	JHI-Hv50k-2016-52321	4.625	281.805	490270375	JHI-Hv50k-2016-47989	301.612	504422608	JHI-Hv50k-2016-53401	-0.4954	Sissy	AA	13.18		2*2
HvDRR47	Q2	2	146.75	163874255	JHI-Hv50k-2016-90638	3.179	108.989	67583111	JHI-Hv50k-2016-82214	212.067	561473077	JHI-Hv50k-2016-105050	-0.4014	Sissy	AA	8.749		2*2
HvDRR47	Q3	6	110.26	360636413	JHI-Hv50k-2016-399496	7.567	93.2722	68274863	JHI-Hv50k-2016-388453	125.441	388090060	SCRI_RS_222315	-0.6591	Sissy	AA	23.165		2*2
HvDRR47	TOT																45.0932	2*2
HvDRR48	Q1	2	174.87	589287925	JHI-Hv50k-2016-109560	11.2429	167.382	568737997	JHI-Hv50k-2016-106807	175.397	589313369	JHI-Hv50k-2016-109641	1.7641	HOR7985	BB	46.8158	46.8158	2*6

## Sheet: Supplementary Table S6
Supplementary Table S6. Summary of quantitative trait loci (QTLs) detected in HvDRR sub-populations for thousand grain weight. Composite interval mapping was performed using the Rqtl package. The genetic and physical position of peak markers, the markers flanking the confidence interval of the QTL and the percentage of explained phenotypic variation are reported. Parent and parental alleles contr…
Population	QTL	Chr	Peak (cM)	Marker position (bp)	Associated marker	LOD	Start (cM)	Start position (bp)	Start marker	Stop (cM)	Stop position (bp)	Stop marker	Additive effect (g)	Parent	Parent allele	Variance %	Simultaneous fit %	Cross
HvDRR02	Q1	2	167.301	571936403	JHI-Hv50k-2016-107818	20.148	166.31	570024577	JHI-Hv50k-2016-107351	168.3	572826772	JHI-Hv50k-2016-108103	4.1202	IG31424	BB	37.379		2*6
HvDRR02	Q2	5	202.888	528905621	JHI-Hv50k-2016-336335	10.646	198.12	525431316	SCRI_RS_130992	214.28	530485399	SCRI_RS_237494	-2.7309	HOR1842	AA	16.536		2*6
HvDRR02	Q3	6	56.09	32236386	JHI-Hv50k-2016-382095	4.325	50.2998	28195542	JHI-Hv50k-2016-380476	96.324	510002963	JHI-Hv50k-2016-414256	1.6316	IG31424	BB	5.998		2*6
HvDRR02	TOT																64.1	2*6
HvDRR03	Q1	2	149.88	570184550	JHI-Hv50k-2016-107384	11.67	147.95	569402123	JHI-Hv50k-2016-107311	151.17	572540237	JHI-Hv50k-2016-108011	4.39	IG31424	BB	53.15		2*6
HvDRR03	Q2	6	66.73	86644599	JHI-Hv50k-2016-389203	3.67	60.52	46386649	SCRI_RS_238855	71.97	140956091	JHI-Hv50k-2016-392000	2.24	IG31424	BB	12.29		2*6
HvDRR03	TOT																58.65	2*6
HvDRR04	Q1	2	170.09	567050642	JHI-Hv50k-2016-106306	6.45	164.36	562933254	JHI-Hv50k-2016-105376	173.98	569101431	JHI-Hv50k-2016-107201	-1.85	HOR1842	AA	16.93		6*6
HvDRR04	Q2	7	191	517447952	JHI-Hv50k-2016-491158	5.41	183.62	502794851	SCRI_RS_122512	205.81	547911104	JHI-Hv50k-2016-491626	-1.85	HOR1842	AA	13.94		6*6
HvDRR04	TOT																30.67
HvDRR07	Q1	2	87.93	317716190	JHI-Hv50k-2016-92462	12.43	80.56	96090319	JHI-Hv50k-2016-86589	90.73	483145541	JHI-Hv50k-2016-98287	2.03	HOR7985	BB	35.02		2*2
HvDRR07	Q2	3	158.21	564691728	JHI-Hv50k-2016-205634	3.41	152.57	560042502	SCRI_RS_150944	187.17	588226210	SCRI_RS_169325	0.93	HOR7985	BB	7.67		2*2
HvDRR07	Q3	7	139	509069522	BOPA2_12_30999	4.58	121.35	74922565	JHI-Hv50k-2016-469069	145.69	550473840	SCRI_RS_200020	1.12	HOR7985	BB	10.6		2*2
HvDRR07	TOT																55.88	2*2
HvDRR08	Q1	2	117.37	69592340	JHI-Hv50k-2016-82414	5.2	115.12	64435387	JHI-Hv50k-2016-81439	162.08	531718337	JHI-Hv50k-2016-100214	-1.46	HOR7985	AA	14.65		2*2
HvDRR08	Q2	3	224.55	563921527	SCRI_RS_165334	5.64	210.99	554784656	JHI-Hv50k-2016-202880	233.27	569551139	JHI-Hv50k-2016-206584	-1.54	HOR7985	AA	16.09		2*2
HvDRR08	Q3	5	332.65	542794859	JHI-Hv50k-2016-343274	3.83	315.58	536285732	SCRI_RS_185613	354.2	559483619	JHI-Hv50k-2016-349937	-1.27	HOR7985	AA	10.44		2*2
HvDRR08	TOT																48.86	2*2
HvDRR09	No QTL																	2*2
HvDRR10	Q1	2	96	542690760	JHI-Hv50k-2016-101631	4.22	72.76	54878952	SCRI_RS_171029	122.43	587010446	JHI-Hv50k-2016-109414	-1.28	Sanalta	AA	12.68		2*2
HvDRR10	Q2	3	124	564697182	JHI-Hv50k-2016-205612	8.21	118.74	561676525	SCRI_RS_153414	128.17	568404069	JHI-Hv50k-2016-206235	-1.85	Sanalta	AA	27.44		2*2
HvDRR10	TOT																48.12	2*2
HvDRR11	Q1	2	63	163486322	JHI-Hv50k-2016-90633	6.82	52.45	57555579	JHI-Hv50k-2016-80736	71.09	543095968	JHI-Hv50k-2016-101698	-1.68	Sanalta	AA	27.64	27.64	2*2
HvDRR12	Q1	2	103	538658760	JHI-Hv50k-2016-101171	4.81	80.29	40539632	JHI-Hv50k-2016-77385	117.19	561314845	JHI-Hv50k-2016-105024	1.43	Sanalta	BB	28.5	28.5	2*2
HvDRR13	Q1	7	68	55406491	SCRI_RS_169904	5.95	59.64	47594172	JHI-Hv50k-2016-461179	75.47	65093605	JHI-Hv50k-2016-467207	2.19	HOR8160	BB	33.18	33.18	2*2
HvDRR14	No QTL
HvDRR15	Q1	6	87	537421994	JHI-Hv50k-2016-421944	3.74937	79.23	530566293	JHI-Hv50k-2016-419605	102.9	547953633	JHI-Hv50k-2016-426707	2.0365	Georgie	BB	30.7448	30.7448	2*2
HvDRR16	Q1	2	179.89	569049480	JHI-Hv50k-2016-107038	4.63	49.11	26152710	JHI-Hv50k-2016-73692	184.1	573022736	JHI-Hv50k-2016-108122	1.96	HOR12830	BB	21.97	21.97	6*6
HvDRR17	Q1	2	34.42	16809820	JHI-Hv50k-2016-68843	3.99	9	2883276	JHI-Hv50k-2016-61079	75.99	41473991	JHI-Hv50k-2016-77473	1.1	Ancap2	BB	9.23		6*6
HvDRR17	Q2	2	127.09	535050261	JHI-Hv50k-2016-100559	9.76	120.86	502130218	JHI-Hv50k-2016-98990	135.58	537485237	JHI-Hv50k-2016-101074	1.86	Ancap2	BB	25.54		6*6
HvDRR17	Q3	6	79.45	50211492	JHI-Hv50k-2016-386716	8.32	72.57	34686276	JHI-Hv50k-2016-382802	101.5	151786529	JHI-Hv50k-2016-392720	1.65	Ancap2	BB	21.11		6*6
HvDRR17	TOT																47.71	6*6
HvDRR18	Q1	2	192	625962763	JHI-Hv50k-2016-125904	3.57	19.34	12827483	JHI-Hv50k-2016-66632	200.64	630383831	JHI-Hv50k-2016-127842	-1.72	HOR383	AA	18.8	18.8	6*6
HvDRR19	No QTL																	6*6
HvDRR20	Q1	6	160.47	547580870	JHI-Hv50k-2016-426633	5.22	151.89	542661007	JHI-Hv50k-2016-424097	162.33	550866229	JHI-Hv50k-2016-427559	2.34	HOR383	BB	18.55		6*6
HvDRR20	Q2	7	91.12	68947471	JHI-Hv50k-2016-468205	3.85	80.67	55215620	JHI-Hv50k-2016-464170	143.1	560107140	JHI-Hv50k-2016-492506	1.98	HOR383	BB	13.24		6*6
HvDRR20	TOT																33.31	6*6
HvDRR21	Q1	2	125	514746577	JHI-Hv50k-2016-99962	4.04	116.94	425608540	JHI-Hv50k-2016-94503	132.45	533931104	JHI-Hv50k-2016-100462	-1.36	Ancap2	AA	14.05		6*6
HvDRR21	Q2	2	253.82	655374768	JHI-Hv50k-2016-142161	5.97	247.64	651107605	JHI-Hv50k-2016-139328	258.1	657159776	JHI-Hv50k-2016-143353	-1.59	Ancap2	AA	22.19		6*6
HvDRR21	Q3	6	47.56	25444966	JHI-Hv50k-2016-379895	4.11	44.64	24328793	JHI-Hv50k-2016-379438	52.83	30392776	JHI-Hv50k-2016-381174	-1.3	Ancap2	AA	14.32		6*6
HvDRR21	TOT																53.88	6*6
HvDRR22	Q1	7	120.43	323336489	JHI-Hv50k-2016-481738	6.59	116.29	168991370	BOPA2_12_31120	130.19	490959746	JHI-Hv50k-2016-488919	-1.57	HOR383	AA	28.61	28.61	6*6
HvDRR23	Q1	6	172.66	549847636	JHI-Hv50k-2016-427112	4.03	164.38	542980059	JHI-Hv50k-2016-424195	178.18	552271428	JHI-Hv50k-2016-428300	1.9	Namhaebori	BB	20.05	20.05	6*6
HvDRR24	Q1	1	62	30187910	JHI-Hv50k-2016-16859	3.49854	4.80107	146617	JHI-Hv50k-2016-170	105.95	425018349	JHI-Hv50k-2016-34594	-3.0115	IG128104	AA	23.5492	23.5492	6*6
HvDRR25	No QTL																	2*2
HvDRR26	No QTL																	2*2
HvDRR27	Q1	2	57	30352057	BOPA1_7747-1056	8.64	36.55	22283006	JHI-Hv50k-2016-71918	69.69	40933207	JHI-Hv50k-2016-77411	-2.88	Unumli-Arpa	AA	34.82	34.82	2*2
HvDRR28	Q1	4	154	601760759	JHI-Hv50k-2016-272121	8.24	147.16	597536430	JHI-Hv50k-2016-269881	164.71	606998811	JHI-Hv50k-2016-275489	-2.1	Unumli-Arpa	AA	19.78		2*2
HvDRR28	Q2	5	197.14	539248304	JHI-Hv50k-2016-341818	7.1	190.75	531589151	JHI-Hv50k-2016-337694	199.99	541120940	JHI-Hv50k-2016-342734	1.83	HOR8160	BB	16.45		2*2
HvDRR28	Q3	6	95.21	502792987	JHI-Hv50k-2016-413558	6.53	89.87	463547223	SCRI_RS_152393	98.61	513648400	BOPA1_9251-852	-1.79	Unumli-Arpa	AA	14.86		2*2
HvDRR28	Q4	6	156.64	558931672	JHI-Hv50k-2016-432457	1.91	95.21	502792987	JHI-Hv50k-2016-413558	157.8	561102597	JHI-Hv50k-2016-433819	-0.91	Unumli-Arpa	AA	3.79		2*2
HvDRR28	Q5	7	199	618216428	JHI-Hv50k-2016-513440	4.23	167.48	597694377	BOPA1_5796-1189	211.78	626937708	JHI-Hv50k-2016-518177	1.45	HOR8160	BB	9		2*2
HvDRR28	TOT																66.91	2*2
HvDRR29	Q1	2	146.18	570803230	BOPA2_12_30897	22.45	144.77	568867308	JHI-Hv50k-2016-106820	151.06	573033003	JHI-Hv50k-2016-108149	-4.32	HOR8160	AA	53.16		2*6
HvDRR29	Q2	2	225.46	628668569	JHI-Hv50k-2016-127384	5.67	224.68	626703141	JHI-Hv50k-2016-126298	236.77	635950528	JHI-Hv50k-2016-131074	-1.76	HOR8160	AA	9.13		2*6
HvDRR29	TOT																65.92	2*6
HvDRR30	Q1	2	188.2	570024577	JHI-Hv50k-2016-107351	23.81	187.01	569048805	JHI-Hv50k-2016-107042	189.04	571878377	SCRI_RS_88704	4.76	Georgie	BB	59	59	2*6
HvDRR31	Q1	2	234	588247010	JHI-Hv50k-2016-109469	3.68817	219.686	553873465	JHI-Hv50k-2016-103589	253.522	572826772	JHI-Hv50k-2016-108103	-1.7177	Lakhan	AA	12.4266	12.4266	6*6
HvDRR32	Q1	3	42	104495764	JHI-Hv50k-2016-166368	6.5	36.66	88745396	JHI-Hv50k-2016-166038	59.72	404315873	JHI-Hv50k-2016-180770	2.54	K10877	BB	40.54		6*6
HvDRR32	Q2	4	190.88	601570179	JHI-Hv50k-2016-271972	4.67	177.66	595882224	SCRI_RS_108369	204.72	602228904	JHI-Hv50k-2016-272270	2.06	K10877	BB	25.6		6*6
HvDRR32	TOT																67.48	6*6
HvDRR33	Q1	2	65	25931885	JHI-Hv50k-2016-73562	3.7	54.51	20825487	JHI-Hv50k-2016-71218	112.58	46306155	BOPA1_6846-1161	1.67	Lakhan	BB	10.04		2*6
HvDRR33	Q2	2	210.92	573552706	SCRI_RS_180028	14.14	209.24	570236808	JHI-Hv50k-2016-107445	211.99	580590717	JHI-Hv50k-2016-109128	-3.75	Georgie	AA	53.31		2*6
HvDRR33	TOT																58.34	2*6
HvDRR34	No QTL																	6*6
HvDRR35	Q1	4	95	424198409	JHI-Hv50k-2016-243247	3.63	47.92	17748238	BOPA2_12_30907	114.15	495567921	BOPA1_7069-1149	1.88	CM67	BB	17.86	17.86	6*6
HvDRR36	No QTL																	6*6
HvDRR37	Q1	4	12.676	7467815	JHI-Hv50k-2016-228502	2.315	0	283879	JHI-Hv50k-2016-226481	269.205	529178521	JHI-Hv50k-2016-336527	-1.3382	K10877	AA	11.99		6*6
HvDRR37	Q2	7	153.139	121691683	JHI-Hv50k-2016-474813	2.755	142.713	94306971	JHI-Hv50k-2016-472396	223.497	567582580	JHI-Hv50k-2016-493138	1.5128	CM67	BB	14.51		6*6
HvDRR37	TOT																34.9656	6*6
HvDRR38	No QTL																	6*6
HvDRR39	No QTL																	6*6
HvDRR40	No QTL																	6*6
HvDRR41	No QTL																	6*6
HvDRR42	Q1	5	456	534377940	JHI-Hv50k-2016-338482	4.2	442.56	530582577	JHI-Hv50k-2016-337191	479.77	535906621	BOPA2_12_30556	1.83	ItuNative	BB	12.33		6*6
HvDRR42	Q2	6	292	545900495	JHI-Hv50k-2016-425950	8.65	285.37	544131582	JHI-Hv50k-2016-424666	298.19	552274451	JHI-Hv50k-2016-428273	-2.75	Ancap2	AA	29.57		6*6
HvDRR42	Q3	7	293	516875040	BOPA1_11619-618	4.96	279.14	482082801	JHI-Hv50k-2016-488487	300.37	551733603	SCRI_RS_134640	-2.07	Ancap2	AA	14.91		6*6
HvDRR42	TOT																60.71	6*6
HvDRR43	Q1	2	132.01	553873801	JHI-Hv50k-2016-103581	2.507	60.8832	31093363	JHI-Hv50k-2016-75250	155.476	596901284	JHI-Hv50k-2016-111657	-2.0164	Kombyne	AA	8.778		6*6
HvDRR43	Q2	4	131.07	595132794	JHI-Hv50k-2016-268870	4.081	127.43	592351923	JHI-Hv50k-2016-268238	131.07	595132794	JHI-Hv50k-2016-268870	2.6981	Namhaebori	BB	14.831		6*6
HvDRR43	TOT																28.2797	6*6
HvDRR44	Q1	6	190.77	549847103	JHI-Hv50k-2016-427116	4.041	183.782	545868838	SCRI_RS_149269	206.436	557839717	JHI-Hv50k-2016-431534	1.9008	Kombyne	BB	16.21		6*6
HvDRR44	Q2	7	182	528638154	BOPA2_12_20685	3.927	165.25	449354129	JHI-Hv50k-2016-487417	205.423	568460819	JHI-Hv50k-2016-493454	1.8863	Kombyne	BB	15.71		6*6
HvDRR44	TOT																32.0291	6*6
HvDRR45	Q1	1	61.727	25691814	JHI-Hv50k-2016-16401	8.38335	58.9536	24633836	JHI-Hv50k-2016-16125	62.263	25744016	JHI-Hv50k-2016-16575	2.7037	Kombyne	BB	28.072		6*6
HvDRR45	Q2	3	167.73	555740041	JHI-Hv50k-2016-203310	3.47803	136.904	530898508	SCRI_RS_240090	176.244	557153113	JHI-Hv50k-2016-203630	1.4222	Kombyne	BB	9.833		6*6
HvDRR45	Q3	5	173.155	510468188	JHI-Hv50k-2016-325942	4.28173	157.905	506704287	BOPA1_ABC08402-1-2-97	178.147	516568503	JHI-Hv50k-2016-328612	-1.8874	HOR1842	AA	12.438		6*6
HvDRR45	Q4	5	197.57	526881537	JHI-Hv50k-2016-334878	4.453	193.159	523824571	JHI-Hv50k-2016-333353	204.672	533373295	JHI-Hv50k-2016-338157	-2.2102	HOR1842	AA	13.012		6*6
HvDRR45	TOT																61.1438	6*6
HvDRR46	No QTL																	6*6
HvDRR47	Q1	5	258.25	518940420	JHI-Hv50k-2016-330490	6.13	254.23	517487680	SCRI_RS_126419	265.08	523050762	JHI-Hv50k-2016-332938	-1.78	Sissy	AA	24.82	24.82	2*2
HvDRR48	Q1	2	174.87	589287925	JHI-Hv50k-2016-109560	14.62	167.38	568737997	JHI-Hv50k-2016-106807	175.4	589313369	JHI-Hv50k-2016-109641	4.14	HOR7985	BB	40.95		2*6
HvDRR48	Q2	3	102.82	478737179	JHI-Hv50k-2016-188059	4.13	98.85	464187419	JHI-Hv50k-2016-186373	105.78	493577552	JHI-Hv50k-2016-190640	1.85	HOR7985	BB	8.42		2*6
HvDRR48	Q3	4	50.71	11595126	JHI-Hv50k-2016-230382	2.72	39.46	8323038	JHI-Hv50k-2016-228680	78.21	27977507	JHI-Hv50k-2016-233000	1.52	HOR7985	BB	5.31		2*6
HvDRR48	TOT																67.82	2*6

## Sheet: Supplementary Table S7
Supplementary Table S7. Consensus quantitative trait loci (QTLs) associated with grain size and weight in the HvDRR population. The consensus interval of QTL/ cluster of QTLs detected in single population analysis were summarized as consensus QTLs and the corresponding loci detected in multi-parent population (MPP) analysis are indicated. The consensus QTLs that coincided with grain size and weig…
Chr	Consensus interval (Mb)	QTL name for consensus region	Row type of parental inbreds	HvDRR populations with QTLs detected in single population analysis	QTLs detected in MPP analysis				Associated grain size character	Colocalization with previously reported QTLs	Candidate genes	Number of genes in the interval
					GL	GW	GA	TGW
1H	0.673-8.353	qHvDRR-GS-1	2*2	HvDRR08					GA			250
1H	24.633-25.744	qHvDRR-GS-2	6*6	HvDRR24, HvDRR45				qTGW-Hr1-1	GW, TGW	(Walker et al., 2013; Wang et al., 2019)		24
1H	43.262-359.177	qHvDRR-GS-3	2*2, 2*6, 6*6	HvDRR02, HvDRR04, HvDRR12, HvDRR19, HvDRR33		qGW-Hr1-1		qTGW-Hr1-2	GL, GW, GA, TGW	(Pasam et al., 2012; Walker et al., 2013; Sharma et al., 2018; Xu et al., 2018; Wang et al., 2019)	HvSRS3, HvGW5, HvGSK2, HvVRS3	1506
1H	409.06-435.922	qHvDRR-GS-4	2*6	HvDRR29					GL	(Pasam et al., 2012; Wang et al., 2019)		286
1H	457.435-646.056	qHvDRR-GS-5	2*6, 6*6	HvDRR29, HvDRR31					GL, GA	(Pasam et al., 2012)		114
1H	479.093-480.173	qHvDRR-GS-6	2*6, 6*6	HvDRR33, HvDRR34, HvDRR35, HvDRR36	qGL-Hr1-1		qGA-Hr1-1		GL, GA			25
1H	483.128-486.469	qHvDRR-GS-7	6*6	HvDRR16, HvDRR17, HvDRR19, HvDRR20, HvDRR21, HvDRR30, HvDRR34, HvDRR35, HvDRR39, HvDRR36, HvDRR43	qGL-Hr1-1		qGA-Hr1-1		GL, GA	(Pauli et al., 2014)		71
1H	490.270-504.422	qHvDRR-GS-8	2*2	HvDRR47		qGW-Hr1-2			GA			398
2H	2.883-13.575	qHvDRR-GS-9	2*2	HvDRR14, HvDRR17		qGW-Hr2-1	qGA-Hr2-1		GA, GW, TGW		HvDA1	278
2H	20.862-23.156	qHvDRR-GS-10	2*2	HvDRR08					GA	(Watt et al., 2019)		46
2H	22.283-26.54	qHvDRR-GS-11	2*2, 2*6, 6*6	HvDRR04, HvDRR25, HvDRR27, HvDRR33, HvDRR42	qGL-Hr2-1			qTGW-Hr2-1	GL, GW, GA, TGW	(Wang et al., 2019)	HvPPD-H1	151
2H	39.947-41.784	qHvDRR-GS-12	2*2, 6*6	HvDRR17, HvDRR27					GW, GA	(Watt et al., 2019)		29
2H	46.306-50.144	qHvDRR-GS-13	2*6, 6*6	HvDRR17, HvDRR33					GW, GA	(Pasam et al., 2012)	HvGW7	53
2H	107.849-462.113	qHvDRR-GS-14	2*2	HvDRR07, HvDRR08, HvDRR10, HvDRR11, HvDRR12, HvDRR18, HvDRR19, HvDRR25, HvDRR27, HvDRR28, HvDRR43, HvDRR45	qGL-Hr2-2	qGW-Hr2-2	qGA-Hr2-2	qTGW-Hr2-2	GL, GW, GA, TGW	(Pasam et al., 2012; Walker et al., 2013; Sharma et al., 2018; Xu et al., 2018; Wang et al., 2019; Watt et al., 2020)	HvGL7, Hv, BG2, HvBZR1, HvGLW7, HvAn-1,HvGIF1, HvBM3, HvCEN	1493
2H	511.935-533.931	qHvDRR-GS-15	2*2, 6*6	HvDRR10, HvDRR17, HvDRR21, HvDRR25, HvDRR43, HvDRR47					GW, GA, TGW	(Walker et al., 2013)	HvCYP724B1	182
2H	554.774-561.314	qHvDRR-GS-16	2*2, 6*6	HvDRR11, HvDRR12, HvDRR17, HvDRR19, HvDRR43					GL			82
2H	562.933-569.101	qHvDRR-GS-17	6*6	HvDRR04, HvDRR16, HvDRR31, HvDRR41					GL, GW, GA, TGW	(Pasam et al., 2012; Xu et al., 2018; Wang et al., 2019)		106
2H	570.236-571.878	qHvDRR-GS-18	2*6	HvDRR02, HvDRR03, HvDRR29, HvDRR30, HvDRR33, HvDRR48	qGL-Hr2-3	qGW-Hr2-3	qGA-Hr2-3	qTGW-Hr2-3	GL, GW, GA, TGW	(Pasam et al., 2012; Pauli et al., 2014; Wang et al., 2019)	HvVRS1	14
2H	634.184-635.724	qHvDRR-GS-19	2*2, 2*6, 6*6	HvDRR07, HvDRR08, HvDRR09, HvDRR10, HvDRR14, HvDRR15, HvDRR16, HvDRR27, HvDRR29, HvDRR39	qGL-Hr2-4	qGW-Hr2-4	qGA-Hr2-4		GL, GW, GA, TGW	(Ayoub et al., 2002; Pasam et al., 2012; Xu et al., 2018)	HvAP2	20
2H	651.107-657.159	qHvDRR-GS-20	6*6	HvDRR18, HvDRR21					GA, TGW			154
3H	0.117-6.098	qHvDRR-GS-21	2*2	HvDRR27	qGL-Hr3-1				GL	(Wang et al., 2019)		188
3H	18.825-20.315	qHvDRR-GS-22	2*2	HvDRR25, HvDRR27		qGW-Hr3-1	qGA-Hr3-1	qTGW-Hr3-1	GW, TGW			42
3H	23.348-33.361	qHvDRR-GS-23	2*2	HvDRR28					GL	(Sharma et al., 2018; Wang et al., 2019)		194
3H	41.292-434.063	qHvDRR-GS-24	2*2, 2*6, 6*6	HvDRR13, HvDRR16, HvDRR17, HvDRR29, HvDRR32	qGL-Hr3-2	qGW-Hr3-2	qGA-Hr3-2	qTGW-Hr3-2	GL, GW, GA, TGW	(Pasam et al., 2012; Walker et al., 2013; Pauli et al., 2014; Sharma et al., 2018; Xu et al., 2018; Watt et al., 2020)	HvCYP90D2, HvGn1a, HvGS5, HvBG3, HvVRS4, HvGI	1844
3H	434.248-462.501	qHvDRR-GS-25	6*6	HvDRR21, HvDRR45					GW, GA			232
3H	464.187-493.557	qHvDRR-GS-26	2*6	HvDRR48					TGW	(Xu et al., 2018)	HvBR1/uzu1	283
3H	551.666-556.499	qHvDRR-GS-27	6*6	HvDRR45			qGA-Hr3-3	qTGW-Hr3-3	GW, GA, TGW	(Pasam et al., 2012; Walker et al., 2013; Sharma et al., 2018; Wang et al., 2019; Watt et al., 2020)		102
3H	563.921-568.404	qHvDRR-GS-28	2*2	HvDRR07, HvDRR08, HvDRR10		qGW-Hr3-3			GW, GA, TGW	(Walker et al., 2013; Maurer et al., 2016; Wang et al., 2019)	HvSWD1/denso	107
3H	584.417-606.539	qHvDRR-GS-29	2*2, 6*6	HvDRR12, HvDRR19, HvDRR26, HvDRR27	qGL-Hr3-3	qGW-Hr3-4	qGA-Hr3-4	qTGW-Hr3-4	GL, GW, GA, TGW	(Walker et al., 2013; Maurer et al., 2016; Watt et al., 2019)		542
4H	1.657-5.311	qHvDRR-GS-30	2*2, 6*6	HvDRR08, HvDRR38					GW, GA	(Walker et al., 2013; Maurer et al., 2016; Sharma et al., 2018)		97
4H	13.440-16.883	qHvDRR-GS-31	2*6	HvDRR02, HvDRR29, HvDRR48		qGW-Hr4-1	qGA-Hr4-1	qTGW-Hr4-1	GW, GA, TGW	(Pasam et al., 2012)	HvVRS5/INT-C	56
4H	16.883-19.093	qHvDRR-GS-32	2*2	HvDRR25, HvDRR27, HvDRR28		qGW-Hr4-1		qTGW-Hr4-1	GW, TGW	(Pasam et al., 2012; Xu et al., 2018)		35
4H	19.674-34.574	qHvDRR-GS-33	2*6	HvDRR03	qGL-Hr4-1				GL, GA	(Pasam et al., 2012; Pauli et al., 2014)	HvSRS5	244
4H	443.375-483.033	qHvDRR-GS-34	6*6	HvDRR35, HvDRR37, HvDRR40		qGW-Hr4-2	qGA-Hr4-2	qTGW-Hr4-2	GW, GA, TGW	(Xu et al., 2018; Wang et al., 2019)		250
4H	463.478-525.145	qHvDRR-GS-35	2*2	HvDRR09, HvDRR10					GL, GA	(Wang et al., 2019)		438
4H	531.083-545.059	qHvDRR-GS-36	6*6	HvDRR31					GW	(Xu et al., 2018)	HvLGY3	167
4H	592.351-595.132	qHvDRR-GS-37	2*2, 6*6	HvDRR29, HvDRR43					GW, GA, TGW			54
4H	597.536-602.047	qHvDRR-GS-38	2*2, 2*6, 6*6	HvDRR26, HvDRR28		qGW-Hr4-3	qGA-Hr4-3	qTGW-Hr4-3	GW, GA, TGW	(Pasam et al., 2012; Maurer et al., 2016)		114
5H	9-17.719	qHvDRR-GS-39	2*2	HvDRR11		qGW-Hr5-1			GW	(Sharma et al., 2018)	HvGL3.1	134
5H	67.618-310.88	qHvDRR-GS-40	2*2, 2*6, 6*6	HvDRR07, HvDRR10, HvDRR12, HvDRR19, HvDRR22, HvDRR31, HvDRR33, HvDRR38, HvDRR41	qGL-Hr5-1	qGW-Hr5-2	qGA-Hr5-1	qTGW-Hr5-1	GL, GW, GA, TGW	(Walker et al., 2013; Watt et al., 2019)		885
5H	363.412-429.621	qHvDRR-GS-41	2*2	HvDRR27					GL	(Walker et al., 2013; Pauli et al., 2014; Xu et al., 2018)		503
5H	511.019-514.714	qHvDRR-GS-42	2*2, 2*6, 6*6	HvDRR13, HvDRR14, HvDRR29, HvDRR45, HvDRR48	qGL-Hr5-2	qGW-Hr5-3	qGA-Hr5-2		GL, GW, GA, TGW	(Walker et al., 2013)		99
5H	517.487-519.05	qHvDRR-GS-43	2*2	HvDRR47					GW, TGW	(Xu et al., 2018)	HvTGW6	29
5H	518.888-520.203	qHvDRR-GS-44	2*2	HvDRR47					GW	(Xu et al., 2018)		28
5H	525.431-530.329	qHvDRR-GS-45	2*6, 6*6	HvDRR02, HvDRR45		qGW-Hr5-4		qTGW-Hr5-2	GW, GA, TGW	(Ayoub et al., 2002; Pasam et al., 2012; Walker et al., 2013; Sharma et al., 2018)	HvVRN-H1	146
5H	530.582-535.906	qHvDRR-GS-46	6*6	HvDRR42					GW, TGW	(Pasam et al., 2012; Sharma et al., 2018)		100
5H	550.267-559.483	qHvDRR-GS-47	2*2	HvDRR08, HvDRR28		qGW-Hr5-5	qGA-Hr5-3	qTGW-Hr5-3	GW, GA, TGW	(Walker et al., 2013; Watt et al., 2019)		213
6H	7.703-12.797	qHvDRR-GS-48	6*6	HvDRR35					GW			150
6H	14.174-19.163	qHvDRR-GS-49	6*6	HvDRR38					GW			189
6H	23.022-29.432	qHvDRR-GS-50	6*6	HvDRR21					TGW			114
6H	40.544-170.266	qHvDRR-GS-51	2*2, 2*6, 6*6	HvDRR02, HvDRR03, HvDRR14, HvDRR16, HvDRR17, HvDRR29, HvDRR43, HvDRR47	qGL-Hr6-1	qGW-Hr6-1	qGA-Hr6-1	qTGW-Hr6-1	GL, GW, GA, TGW	(Pasam et al., 2012; Xu et al., 2018; Watt et al., 2019)	HvGW6a	610
6H	472.197-499.718	qHvDRR-GS-52	2*2, 2*6	HvDRR28, HvDRR29					GL, GW, GA, TGW	(Pauli et al., 2014; Watt et al., 2019)		245
6H	526.067-542.736	qHvDRR-GS-53	6*6	HvDRR18					GW	(Walker et al., 2013)		268
6H	555.104-561.778	qHvDRR-GS-54	2*2, 6*6	HvDRR15, HvDRR20, HvDRR23, HvDRR24, HvDRR28, HvDRR42, HvDRR44	qGL-Hr6-2	qGW-Hr6-2	qGA-Hr6-2	qTGW-Hr6-2	GW, GA, TGW	(Walker et al., 2013; Wang et al., 2019)		111
7H	0.915-16.281	qHvDRR-GS-55	6*6	HvDRR21, HvDRR45					GL, GA	(Xu et al., 2018; Wang et al., 2019)		461
7H	11.552-25.53	qHvDRR-GS-56	6*6	HvDRR18	qGL-Hr7-1				GL		HvRGA1, HvABCG18	337
7H	47.594-65.093	qHvDRR-GS-57	2*2, 2*6, 6*6	HvDRR13, HvDRR27, HvDRR31, HvDRR45, HvDRR48	qGL-Hr7-2	qGW-Hr7-1	qGA-Hr7-1	qTGW-Hr7-1	GL, GA, TGW	(Pauli et al., 2014; Sharma et al., 2018; Wang et al., 2019)	Vrn-H3	286
7H	218.785-435.130	qHvDRR-GS-58	6*6	HvDRR21, HvDRR22, HvDRR37, HvDRR43					GL, GA, TGW	(Xu et al., 2018; Wang et al., 2019)	HvCYP78A3	677
7H	504.687-551.733	qHvDRR-GS-59	2*2, 6*6	HvDRR07, HvDRR42	qGL-Hr7-3	qGW-Hr7-2	qGA-Hr7-2	qTGW-Hr7-2	GL, GW, GA, TGW	(Pasam et al., 2012; Wang et al., 2019)		447
7H	519.071-528.638	qHvDRR-GS-60	2*6, 6*6	HvDRR03, HvDRR04, HvDRR20, HvDRR23, HvDRR24, HvDRR44, HvDRR46	qGL-Hr7-3	qGW-Hr7-2	qGA-Hr7-2	qTGW-Hr7-2	GL, GW, GA, TGW	(Pasam et al., 2012; Wang et al., 2019)	Nud	16
7H	586.399-600.876	qHvDRR-GS-61	2*2	HvDRR10, HvDRR14, HvDRR25					GL, GW, GA	(Walker et al., 2013)		296
7H	597.694-626.937	qHvDRR-GS-62	2*2	HvDRR28		qGW-Hr7-3			TGW	(Pasam et al., 2012; Wang et al., 2019)		778

## Sheet: Supplementary Table S8
Supplementary Table S8. Summary of genome-wide epistatic loci detected in HvDRR population. A two-dimensional genome scan with a two-QTL model, allowing for possible interactions was performed using the Rqtl package. The genetic positions of interacting loci are reported. The loci indicated in bold red letters were also detected as the main effect quantitative trait locus (QTL) from interval mapp…
Population	Chromosome of locus1	Chromosome of locus2	Position of locus1 (cM)	Position of locus2 (cM)	LODi	p-value	Trait	Parent progeny mean difference (p-value)
HvDRR45	4	5	160	195	3.62	0.05	Grain length	<0.0001
HvDRR12	2	5	97.5	52.5	4.42	0.02	Grain width	<0.0001
HvDRR41	6	6	135	140	4.15	0.03	Grain width	0.86
HvDRR45	4	5	180	195	4.5	0.05	Grain width	0.89
HvDRR48	2	4	170	65	4.38	0.03	Grain width	0.45
HvDRR33	3	4	45	47.5	4.91	0.02	Grain area	<0.0001
HvDRR45	3	5	162.5	197.5	6.29	0.02	Grain area	<0.0001
HvDRR45	4	5	180	195	7.92	0.001	Grain area	<0.0001
HvDRR45	5	7	197.5	22.5	6.45	0.02	Grain area	<0.0001
HvDRR25	4	4	190	192.5	4.03	0.01	Thousand grain weight	<0.001
HvDRR27	2	7	47.5	125	4.21	0.04	Thousand grain weight	0.09
HvDRR45	4	5	182.5	195	5.23	0.05	Thousand grain weight	<0.001
HvDRR45	5	6	195	127.5	5.24	0.05	Thousand grain weight	<0.001
HvDRR45	5	7	197.5	22.5	6.15	0.01	Thousand grain weight	<0.001

## Sheet: Supplementary Table S9
Supplementary Table S9. Candidate genes present in the consensus intervals. The detailed candidate gene mining was only performed for consensus interval with a physical size of less than 10 Mb and a percent of the explained phenotypic variance of more than 10 %. Sequence polymorphism data obtained from the whole-genome sequencing project of 23 parental inbreds was used to create indels (indel bel…
Gene	description	Structural variant	SNP substitutioin	Indel	QTL	Trait	Chromosome
HORVU.MOREX.r3.1HG0010490	Peptidyl-prolyl cis-trans isomerase		Tolerated		qHvDRR-GS2	GW, TGW	1
HORVU.MOREX.r3.1HG0010530	Alcohol dehydrogenase, putative		Tolerated+Deleterious		qHvDRR-GS2	GW, TGW	1
HORVU.MOREX.r3.1HG0010600	Tryptophan decarboxylase		Tolerated		qHvDRR-GS2	GW, TGW	1
HORVU.MOREX.r3.1HG0010610	Pentatricopeptide repeat superfamily protein, putative		Tolerated+Deleterious		qHvDRR-GS2	GW, TGW	1
HORVU.MOREX.r3.1HG0010660	Defensin		Tolerated+Deleterious		qHvDRR-GS2	GW, TGW	1
HORVU.MOREX.r3.1HG0010700	carboxyl-terminal peptidase (DUF239)	5utr/intron/exon			qHvDRR-GS2	GW, TGW	1
HORVU.MOREX.r3.1HG0010750	carboxyl-terminal peptidase (DUF239)	intron			qHvDRR-GS2	GW, TGW	1
HORVU.MOREX.r3.1HG0077610	Dof zinc finger protein		Tolerated	5utr	qHvDRR-GS6	GL, GA	1
HORVU.MOREX.r3.1HG0077620	arginine N-methyltransferase, putative (DUF688)		Tolerated	exon/5utr	qHvDRR-GS6	GL, GA	1
HORVU.MOREX.r3.1HG0077640	Tubby-like F-box protein	5utr	Tolerated		qHvDRR-GS6	GL, GA	1
HORVU.MOREX.r3.1HG0077700	Rac-like GTP binding protein			5utr	qHvDRR-GS6	GL, GA	1
HORVU.MOREX.r3.1HG0077710	Glycosyltransferase	5ut	Tolerated+Deleterious	5utr	qHvDRR-GS6	GL, GA	1
HORVU.MOREX.r3.1HG0077770	Mitochondrial import inner membrane translocase subunit TIM50	5utr/intron		exon/5utr	qHvDRR-GS6	GL, GA	1
HORVU.MOREX.r3.1HG0077790	Calcium-transporting ATPase		Tolerated+Deleterious		qHvDRR-GS6	GL, GA	1
HORVU.MOREX.r3.1HG0077830	TCP family transcription factor containing protein	5utr	Tolerated	5utr	qHvDRR-GS6	GL, GA	1
HORVU.MOREX.r3.1HG0077840	Glucan endo-1,3-beta-glucosidase 1	5utr	Tolerated		qHvDRR-GS6	GL, GA	1
HORVU.MOREX.r3.1HG0077950	BSD domain containing protein	intron		5utr	qHvDRR-GS6	GL, GA	1
HORVU.MOREX.r3.1HG0077980	Protein kinase, putative	intron	Tolerated+Deleterious	exon/5utr	qHvDRR-GS6	GL, GA	1
HORVU.MOREX.r3.1HG0078000	Transmembrane protein 56			exon/5utr	qHvDRR-GS6	GL, GA	1
HORVU.MOREX.r3.1HG0078010	Translation initiation factor IF-2			5utr	qHvDRR-GS6	GL, GA	1
HORVU.MOREX.r3.1HG0078020	Carboxypeptidase		Tolerated+Deleterious	exon/5utr	qHvDRR-GS6	GL, GA	1
HORVU.MOREX.r3.1HG0079320	Myb/SANT-like DNA-binding domain protein			5utr	qHvDRR-GS7	GL, GA	1
HORVU.MOREX.r3.1HG0079390	F-box family protein			5utr	qHvDRR-GS7	GL, GA	1
HORVU.MOREX.r3.1HG0079420	2-oxoglutarate (2OG) and Fe(II)-dependent oxygenase superfamily protein, putative		Tolerated		qHvDRR-GS7	GL, GA	1
HORVU.MOREX.r3.1HG0079470	Protein kinase-like			5utr	qHvDRR-GS7	GL, GA	1
HORVU.MOREX.r3.1HG0079500	Protein kinase-like	5utr/intron/exon		5utr/exon	qHvDRR-GS7	GL, GA	1
HORVU.MOREX.r3.1HG0079540	Protein kinase-like			5utr/exon	qHvDRR-GS7	GL, GA	1
HORVU.MOREX.r3.1HG0079610	Glutathione S-transferase T3			5utr	qHvDRR-GS7	GL, GA	1
HORVU.MOREX.r3.1HG0079620	Regulator of chromosome condensation (RCC1) family protein			5utr/exon	qHvDRR-GS7	GL, GA	1
HORVU.MOREX.r3.1HG0079630	Sec14p-like phosphatidylinositol transfer family protein	5utr			qHvDRR-GS7	GL, GA	1
HORVU.MOREX.r3.1HG0079760	MYB transcription factor			5utr	qHvDRR-GS7	GL, GA	1
HORVU.MOREX.r3.1HG0079880	Pectin lyase-like superfamily protein	5utr			qHvDRR-GS7	GL, GA	1
HORVU.MOREX.r3.1HG0079930	Pectin lyase-like superfamily protein		Tolerated+Deleterious		qHvDRR-GS7	GL, GA	1
HORVU.MOREX.r3.1HG0079950	Lys-63-specific deubiquitinase BRCC36			5utr/exon	qHvDRR-GS7	GL, GA	1
HORVU.MOREX.r3.1HG0079980	Late embryogenesis abundant protein		Tolerated+Deleterious		qHvDRR-GS7	GL, GA	1
HORVU.MOREX.r3.1HG0079990	StAR-related lipid transfer protein			5utr/exon	qHvDRR-GS7	GL, GA	1
HORVU.MOREX.r3.1HG0080000	Late embryogenesis abundant protein		Tolerated+Deleterious		qHvDRR-GS7	GL, GA	1
HORVU.MOREX.r3.1HG0080140	Alpha/beta-hydrolase	5utr			qHvDRR-GS7	GL, GA	1
HORVU.MOREX.r3.1HG0080320	IQ domain-containing protein	5utr			qHvDRR-GS7	GL, GA	1
HORVU.MOREX.r3.1HG0080370	F-box family protein	5utr/intron/exon			qHvDRR-GS7	GL, GA	1
HORVU.MOREX.r3.2HG0105900	Disease resistance protein RPM1		Tolerated/Deleterious/Stop-gain		qHvDRR-GS11	GL, GW, GA, TGW	2
HORVU.MOREX.r3.2HG0105940	Werner Syndrome-like exonuclease			5utr	qHvDRR-GS11	GL, GW, GA, TGW	2
HORVU.MOREX.r3.2HG0105960	F-box family protein			5utr	qHvDRR-GS11	GL, GW, GA, TGW	2
HORVU.MOREX.r3.2HG0106100	Serine hydroxymethyltransferase			5utr	qHvDRR-GS11	GL, GW, GA, TGW	2
HORVU.MOREX.r3.2HG0106110	Cation-chloride cotransporter 1	5utr/intron			qHvDRR-GS11	GL, GW, GA, TGW	2
HORVU.MOREX.r3.2HG0106120	Cystathionine gamma-synthase	5utr			qHvDRR-GS11	GL, GW, GA, TGW	2
HORVU.MOREX.r3.2HG0106130	Cystathionine gamma-synthase			5utr	qHvDRR-GS11	GL, GW, GA, TGW	2
HORVU.MOREX.r3.2HG0106140	Cystathionine gamma-synthase	5utr/exon/intron			qHvDRR-GS11	GL, GW, GA, TGW	2
HORVU.MOREX.r3.2HG0106150	Cystathionine gamma-synthase	5utr/exon/intron			qHvDRR-GS11	GL, GW, GA, TGW	2
HORVU.MOREX.r3.2HG0106160	Cystathionine gamma-synthase	5utr/exon/intron			qHvDRR-GS11	GL, GW, GA, TGW	2
HORVU.MOREX.r3.2HG0106170	Cystathionine gamma-synthase	exon/intron			qHvDRR-GS11	GL, GW, GA, TGW	2
HORVU.MOREX.r3.2HG0106180	Werner Syndrome-like exonuclease	5utr/exon/intron		5utr	qHvDRR-GS11	GL, GW, GA, TGW	2
HORVU.MOREX.r3.2HG0106220	Chaperone protein DnaJ		Deleterious/Tolerated		qHvDRR-GS11	GL, GW, GA, TGW	2
HORVU.MOREX.r3.2HG0106260	F-box family protein		Tolerated/Deleterious		qHvDRR-GS11	GL, GW, GA, TGW	2
HORVU.MOREX.r3.2HG0106400	O-acyltransferase WSD1	exon/intron/5utr			qHvDRR-GS11	GL, GW, GA, TGW	2
HORVU.MOREX.r3.2HG0106460	cytochrome P450, family 705, subfamily A, polypeptide 15	5utr			qHvDRR-GS11	GL, GW, GA, TGW	2
HORVU.MOREX.r3.2HG0106490	FAR1-related sequence 10	5utr			qHvDRR-GS11	GL, GW, GA, TGW	2
HORVU.MOREX.r3.2HG0106530	Ubiquitin thioesterase			5utr/exon	qHvDRR-GS11	GL, GW, GA, TGW	2
HORVU.MOREX.r3.2HG0106560	F-box family protein		Tolerated/Deleterious/Stop-gain	5utr/exon	qHvDRR-GS11	GL, GW, GA, TGW	2
HORVU.MOREX.r3.2HG0106580	F-box protein			5utr	qHvDRR-GS11	GL, GW, GA, TGW	2
HORVU.MOREX.r3.2HG0106640	Acetyltransferase component of pyruvate dehydrogenase complex	5utr			qHvDRR-GS11	GL, GW, GA, TGW	2
HORVU.MOREX.r3.2HG0106700	F-box family protein			exon	qHvDRR-GS11	GL, GW, GA, TGW	2
HORVU.MOREX.r3.2HG0106730	F-box family protein	exon			qHvDRR-GS11	GL, GW, GA, TGW	2
HORVU.MOREX.r3.2HG0106770	Pyruvate decarboxylase	5utr/exon/intron		5utr	qHvDRR-GS11	GL, GW, GA, TGW	2
HORVU.MOREX.r3.2HG0106810	Pyruvate decarboxylase			5utr	qHvDRR-GS11	GL, GW, GA, TGW	2
HORVU.MOREX.r3.2HG0106830	1-deoxy-D-xylulose-5-phosphate synthase, Transketolase	5utr		5utr/exon	qHvDRR-GS11	GL, GW, GA, TGW	2
HORVU.MOREX.r3.2HG0106840	Acyl-[acyl-carrier-protein] desaturase		Tolerated	5utr	qHvDRR-GS11	GL, GW, GA, TGW	2
HORVU.MOREX.r3.2HG0106860	Cyclopropane-fatty-acyl-phospholipid synthase	5utr/exon/intron	Tolerated/Deleterious	5utr/exon	qHvDRR-GS11	GL, GW, GA, TGW	2
HORVU.MOREX.r3.2HG0106870	Amine oxidase			5utr/exon	qHvDRR-GS11	GL, GW, GA, TGW	2
HORVU.MOREX.r3.2HG0106910	Serine/threonine protein phosphatase 7 long form isogeny	5utr		5utr/exon	qHvDRR-GS11	GL, GW, GA, TGW	2
HORVU.MOREX.r3.2HG0106930	B3 domain-containing protein			5utr	qHvDRR-GS11	GL, GW, GA, TGW	2
HORVU.MOREX.r3.2HG0106960	High affinity nitrate transporter 2.4	5utr		5utr	qHvDRR-GS11	GL, GW, GA, TGW	2
HORVU.MOREX.r3.2HG0107000	L-lactate dehydrogenase	5utr	Deleterious/Tolerated		qHvDRR-GS11	GL, GW, GA, TGW	2
HORVU.MOREX.r3.2HG0107010	FASCICLIN-like arabinogalactan 2		Tolerated	5utr	qHvDRR-GS11	GL, GW, GA, TGW	2
HORVU.MOREX.r3.2HG0107030	3'-5'-exoribonuclease family protein	5utr/exon/intron			qHvDRR-GS11	GL, GW, GA, TGW	2
HORVU.MOREX.r3.2HG0107060	IAA-amino acid hydrolase ILR1	5utr	Deleterious/Tolerated	exon/5utr	qHvDRR-GS11	GL, GW, GA, TGW	2
HORVU.MOREX.r3.2HG0107070	Methyl-CpG-binding domain protein	intron	Tolerated/Deleterious/Stop-gain	exon/5utr	qHvDRR-GS11	GL, GW, GA, TGW	2
HORVU.MOREX.r3.2HG0107080	Elongation factor 1 alpha	5utr	Tolerated/Deleterious	5utr/exon	qHvDRR-GS11	GL, GW, GA, TGW	2
HORVU.MOREX.r3.2HG0107100	ER membrane protein complex subunit 8/9-like protein			exon/5utr	qHvDRR-GS11	GL, GW, GA, TGW	2
HORVU.MOREX.r3.2HG0107110	Glycosyltransferase	5utr		5utr	qHvDRR-GS11	GL, GW, GA, TGW	2
HORVU.MOREX.r3.2HG0107160	Glycosyltransferase	5utr	Tolerated/Deleterious		qHvDRR-GS11	GL, GW, GA, TGW	2
HORVU.MOREX.r3.2HG0107170	myosin heavy chain, embryonic smooth protein			5utr	qHvDRR-GS11	GL, GW, GA, TGW	2
HORVU.MOREX.r3.2HG0107220	Peroxisome proliferator-activated receptor gamma coactivator 1-alpha	5utr			qHvDRR-GS11	GL, GW, GA, TGW	2
HORVU.MOREX.r3.2HG0107250	Glycine-rich cell wall structural protein 2		Tolerated		qHvDRR-GS11	GL, GW, GA, TGW	2
HORVU.MOREX.r3.2HG0107260	Strictosidine synthase	5utr/exon			qHvDRR-GS11	GL, GW, GA, TGW	2
HORVU.MOREX.r3.2HG0107310	Glutathione S-transferase T3	5utr/exon/intron			qHvDRR-GS11	GL, GW, GA, TGW	2
HORVU.MOREX.r3.2HG0107320	F-box protein		Deleterious/Tolerated	5utr	qHvDRR-GS11	GL, GW, GA, TGW	2
HORVU.MOREX.r3.2HG0107440	P53/DNA damage-regulated protein	5utr			qHvDRR-GS11	GL, GW, GA, TGW	2
HORVU.MOREX.r3.2HG0107490	Actin cross-linking protein, putative (DUF569)			5utr	qHvDRR-GS11	GL, GW, GA, TGW	2
HORVU.MOREX.r3.2HG0107500	DNAJ heat shock N-terminal domain-containing protein-like			5utr	qHvDRR-GS11	GL, GW, GA, TGW	2
HORVU.MOREX.r3.2HG0107800	Serine/threonine-protein kinase ATM			5utr	qHvDRR-GS11	GL, GW, GA, TGW	2
HORVU.MOREX.r3.2HG0107830	Glycosyltransferases	5utr		5utr	qHvDRR-GS11	GL, GW, GA, TGW	2
HORVU.MOREX.r3.2HG0107850	Elongation factor 1-alpha			5utr/exon	qHvDRR-GS11	GL, GW, GA, TGW	2
HORVU.MOREX.r3.2HG0107900	Elongation factor 1-alpha	5utr			qHvDRR-GS11	GL, GW, GA, TGW	2
HORVU.MOREX.r3.2HG0107980	Symplekin	5utr			qHvDRR-GS11	GL, GW, GA, TGW	2
HORVU.MOREX.r3.2HG0112160	transcription repressor			5utr	qHvDRR-GS12	GW, GA	2
HORVU.MOREX.r3.2HG0112170	Actin-related protein 2/3 complex subunit 5	exon		5utr/exon	qHvDRR-GS12	GW, GA	2
HORVU.MOREX.r3.2HG0112180	Receptor-like kinase			5utr	qHvDRR-GS12	GW, GA	2
HORVU.MOREX.r3.2HG0112190	Transcription repressor ofp17		Tolerated		qHvDRR-GS12	GW, GA	2
HORVU.MOREX.r3.2HG0112200	F-box family protein		Tolerated/Deleterious	5utr	qHvDRR-GS12	GW, GA	2
HORVU.MOREX.r3.2HG0112230	B12D protein			5utr/exon	qHvDRR-GS12	GW, GA	2
HORVU.MOREX.r3.2HG0112430	Non-specific serine/threonine protein kinase			5utr	qHvDRR-GS12	GW, GA	2
HORVU.MOREX.r3.2HG0112440	Non-specific serine/threonine protein kinase			5utr	qHvDRR-GS12	GW, GA	2
HORVU.MOREX.r3.2HG0112460	DNA helicase homolog, putative			5utr	qHvDRR-GS12	GW, GA	2
HORVU.MOREX.r3.2HG0112520	WEAK movement UNDER BLUE LIGHT-like protein		Tolerated/Deleterious	exon/5utr	qHvDRR-GS12	GW, GA	2
HORVU.MOREX.r3.2HG0112560	Peroxidase			5utr	qHvDRR-GS12	GW, GA	2
HORVU.MOREX.r3.2HG0112580	Peroxidase		Tolerated/Deleterious	5utr	qHvDRR-GS12	GW, GA	2
HORVU.MOREX.r3.2HG0112600	Peroxidase		Deleterious/Tolerated		qHvDRR-GS12	GW, GA	2
HORVU.MOREX.r3.2HG0112610	Peroxidase		Tolerated	5utr/exon	qHvDRR-GS12	GW, GA	2
HORVU.MOREX.r3.2HG0112630	Peroxidase		Tolerated	5utr	qHvDRR-GS12	GW, GA	2
HORVU.MOREX.r3.2HG0112640	Peroxidase			5utr	qHvDRR-GS12	GW, GA	2
HORVU.MOREX.r3.2HG0112650	Peroxidase			5utr	qHvDRR-GS12	GW, GA	2
HORVU.MOREX.r3.2HG0112660	Peroxidase		Tolerated/Deleterious	5utr/exon	qHvDRR-GS12	GW, GA	2
HORVU.MOREX.r3.2HG0112670	Peroxidase		Tolerated	5utr	qHvDRR-GS12	GW, GA	2
HORVU.MOREX.r3.2HG0112690	Peroxidase		Tolerated	5utr	qHvDRR-GS12	GW, GA	2
HORVU.MOREX.r3.2HG0112720	Peroxidase		Tolerated	5utr	qHvDRR-GS12	GW, GA	2
HORVU.MOREX.r3.2HG0112770	BHLH transcription factor			5utr	qHvDRR-GS12	GW, GA	2
HORVU.MOREX.r3.2HG0211830	myosin heavy chain, embryonic smooth protein	5utr/exon/intron			qHvDRR-GS20	GA, TGW	2
HORVU.MOREX.r3.2HG0211840	FBD, F-box and Leucine Rich Repeat domains containing protein	5utr			qHvDRR-GS20	GA, TGW	2
HORVU.MOREX.r3.2HG0211850	polyadenylate-binding protein 1-B-binding protein			exon	qHvDRR-GS20	GA, TGW	2
HORVU.MOREX.r3.2HG0211990	RING/U-box superfamily protein	5utr/exon/intron			qHvDRR-GS20	GA, TGW	2
HORVU.MOREX.r3.2HG0212050	Serine/threonine-protein kinase		Tolerated/Deleterious		qHvDRR-GS20	GA, TGW	2
HORVU.MOREX.r3.2HG0212170	Cysteine proteinase			5utr	qHvDRR-GS20	GA, TGW	2
HORVU.MOREX.r3.2HG0212540	S-adenosylmethionine synthase			5utr	qHvDRR-GS20	GA, TGW	2
HORVU.MOREX.r3.2HG0212560	Beta-1,3-galactosyltransferase-like protein	5utr/exon/intron		5utr	qHvDRR-GS20	GA, TGW	2
HORVU.MOREX.r3.2HG0212570	Calreticulin			exon	qHvDRR-GS20	GA, TGW	2
HORVU.MOREX.r3.2HG0212600	Non-canonical purine NTP pyrophosphatase	5utr			qHvDRR-GS20	GA, TGW	2
HORVU.MOREX.r3.2HG0212630	Cyclopropane-fatty-acyl-phospholipid synthase	5utr			qHvDRR-GS20	GA, TGW	2
HORVU.MOREX.r3.2HG0212650	Cyclopropane-fatty-acyl-phospholipid synthase	intron			qHvDRR-GS20	GA, TGW	2
HORVU.MOREX.r3.2HG0212810	Dimeric alpha-amylase inhibitor	5utr			qHvDRR-GS20	GA, TGW	2
HORVU.MOREX.r3.2HG0212830	Dimeric alpha-amylase inhibitor	5utr			qHvDRR-GS20	GA, TGW	2
HORVU.MOREX.r3.2HG0212860	Leucine-rich repeat receptor-like protein kinase family	5utr			qHvDRR-GS20	GA, TGW	2
HORVU.MOREX.r3.2HG0212880	Reticulon-like protein	5utr		5utr	qHvDRR-GS20	GA, TGW	2
HORVU.MOREX.r3.2HG0212890	Basic-leucine zipper (bZIP) transcription factor family protein	5utr/exon/intron		5utr	qHvDRR-GS20	GA, TGW	2
HORVU.MOREX.r3.2HG0212900	Methylthioribose kinase	intron		exon	qHvDRR-GS20	GA, TGW	2
HORVU.MOREX.r3.2HG0212940	GDSL esterase/lipase	exon/intron/5utr			qHvDRR-GS20	GA, TGW	2
HORVU.MOREX.r3.2HG0212950	DNA topoisomerase	exon			qHvDRR-GS20	GA, TGW	2
HORVU.MOREX.r3.2HG0213040	Ethylene-responsive transcription factor, putative	5utr			qHvDRR-GS20	GA, TGW	2
HORVU.MOREX.r3.2HG0213050	FAD-binding Berberine family protein, putative	5utr/exon			qHvDRR-GS20	GA, TGW	2
HORVU.MOREX.r3.2HG0213100	Blue copper protein	5utr			qHvDRR-GS20	GA, TGW	2
HORVU.MOREX.r3.2HG0213110	Blue copper protein	5utr			qHvDRR-GS20	GA, TGW	2
HORVU.MOREX.r3.2HG0213160	Triacylglycerol lipase 2, putative	intron		exon	qHvDRR-GS20	GA, TGW	2
HORVU.MOREX.r3.2HG0213170	Ubiquinol oxidase	5utr		5utr	qHvDRR-GS20	GA, TGW	2
HORVU.MOREX.r3.2HG0213210	Werner Syndrome-like exonuclease			5utr	qHvDRR-GS20	GA, TGW	2
HORVU.MOREX.r3.2HG0213220	Ankyrin repeat domain protein, putative	exon			qHvDRR-GS20	GA, TGW	2
HORVU.MOREX.r3.2HG0213270	Heat shock 70 kDa protein			5utr	qHvDRR-GS20	GA, TGW	2
HORVU.MOREX.r3.2HG0213280	Ankyrin repeat domain protein, putative			5utr	qHvDRR-GS20	GA, TGW	2
HORVU.MOREX.r3.2HG0213340	Mutator-like transposase			5utr	qHvDRR-GS20	GA, TGW	2
HORVU.MOREX.r3.2HG0213360	Disease resistance protein (TIR-NBS-LRR class) family			5utr/exon	qHvDRR-GS20	GA, TGW	2
HORVU.MOREX.r3.2HG0213370	N-acetylmannosamine kinase			5utr	qHvDRR-GS20	GA, TGW	2
HORVU.MOREX.r3.2HG0213380	Cysteine protease		Tolerated		qHvDRR-GS20	GA, TGW	2
HORVU.MOREX.r3.2HG0213410	Endo-1,4-beta-xylanase	5utr	Tolerated		qHvDRR-GS20	GA, TGW	2
HORVU.MOREX.r3.2HG0213420	Transcription factor radialis-like protein	5utr	Tolerated		qHvDRR-GS20	GA, TGW	2
HORVU.MOREX.r3.2HG0213430	Calcium-dependent lipid-binding domain-containing protein	5utr/intron		5utr	qHvDRR-GS20	GA, TGW	2
HORVU.MOREX.r3.2HG0213450	WAT1-related protein		Tolerated/Deleterious	5utr/exon	qHvDRR-GS20	GA, TGW	2
HORVU.MOREX.r3.2HG0213460	Polyprotein	5utr/exon/intron			qHvDRR-GS20	GA, TGW	2
HORVU.MOREX.r3.2HG0213480	Phosphomannomutase		Tolerated		qHvDRR-GS20	GA, TGW	2
HORVU.MOREX.r3.2HG0213510	F-box family protein		Tolerated	exon/5utr	qHvDRR-GS20	GA, TGW	2
HORVU.MOREX.r3.2HG0213520	Polyadenylate-binding protein		Deleterious/Tolerated	5utr	qHvDRR-GS20	GA, TGW	2
HORVU.MOREX.r3.2HG0213550	Isoaspartyl peptidase/L-asparaginase	5utr	ToleratedDeleterious	exon/5utr	qHvDRR-GS20	GA, TGW	2
HORVU.MOREX.r3.2HG0213560	SART-1 protein		Tolerated	exon	qHvDRR-GS20	GA, TGW	2
HORVU.MOREX.r3.2HG0213580	ATP-binding ABC transporter	5utr			qHvDRR-GS20	GA, TGW	2
HORVU.MOREX.r3.2HG0213610	U-box domain-containing family protein		Tolerated	5utr	qHvDRR-GS20	GA, TGW	2
HORVU.MOREX.r3.2HG0213620	Polyadenylate-binding protein	5utr	Tolerated/Deleterious	5utr	qHvDRR-GS20	GA, TGW	2
HORVU.MOREX.r3.2HG0213630	Cortactin-binding protein 2			5utr	qHvDRR-GS20	GA, TGW	2
HORVU.MOREX.r3.2HG0213640	RNA pyrophosphohydrolase			5utr	qHvDRR-GS20	GA, TGW	2
HORVU.MOREX.r3.2HG0213660	Receptor-like protein kinase-like protein		Deleterious/Tolerated	5utr/exon	qHvDRR-GS20	GA, TGW	2
HORVU.MOREX.r3.2HG0213950	cytochrome P450, family 71, subfamily A, polypeptide 23	5utr/exon			qHvDRR-GS20	GA, TGW	2
HORVU.MOREX.r3.2HG0214170	Protein kinase family protein	5utr/exon/intron			qHvDRR-GS20	GA, TGW	2
HORVU.MOREX.r3.2HG0214180	Receptor-like protein kinase	exon/intron			qHvDRR-GS20	GA, TGW	2
HORVU.MOREX.r3.2HG0214200	Dihydroflavonol 4-reductase	exon			qHvDRR-GS20	GA, TGW	2
HORVU.MOREX.r3.2HG0214340	Pollen allergen-like protein	exon/5utr			qHvDRR-GS20	GA, TGW	2
HORVU.MOREX.r3.2HG0214370	NBS-LRR resistance-like protein	exon/intron			qHvDRR-GS20	GA, TGW	2
HORVU.MOREX.r3.2HG0214390	High affinity nitrate transporter 2.4	5utr			qHvDRR-GS20	GA, TGW	2
HORVU.MOREX.r3.2HG0214510	Serine/threonine-protein kinase		Tolerated/Deleterious		qHvDRR-GS20	GA, TGW	2
HORVU.MOREX.r3.2HG0214580	Serine/threonine-protein phosphatase 7 long form-like protein	5utr/exon/intron		5utr	qHvDRR-GS20	GA, TGW	2
HORVU.MOREX.r3.2HG0214590	Serine/threonine-protein phosphatase 7 long form-like protein			5utr	qHvDRR-GS20	GA, TGW	2
HORVU.MOREX.r3.2HG0214620	WD40 repeat-like protein	5utr	Tolerated	5utr/exon	qHvDRR-GS20	GA, TGW	2
HORVU.MOREX.r3.2HG0214630	Regulator of chromosome condensation (RCC1) family with FYVE zinc finger domain-containing protein		Tolerated	5utr	qHvDRR-GS20	GA, TGW	2
HORVU.MOREX.r3.2HG0214640	Glutathione S-transferase		Tolerated	5utr	qHvDRR-GS20	GA, TGW	2
HORVU.MOREX.r3.2HG0214680	Glutathione S-transferase	intron			qHvDRR-GS20	GA, TGW	2
HORVU.MOREX.r3.3HG0228120	MYB-related transcription factor	5utr	Tolerated/Deleterious	5utr/exon	qHvDRR-GS22	GW	3
HORVU.MOREX.r3.3HG0228140	MYB transcription factor	5utr		exon/5utr	qHvDRR-GS22	GW	3
HORVU.MOREX.r3.3HG0228150	Calmodulin-binding family protein, putative, expressed		Tolerated/Deleterious	5utr	qHvDRR-GS22	GW	3
HORVU.MOREX.r3.3HG0228170	Peptide transporter	intron			qHvDRR-GS22	GW	3
HORVU.MOREX.r3.3HG0228240	Ras family protein			5utr	qHvDRR-GS22	GW	3
HORVU.MOREX.r3.3HG0228250	Ras family protein			5utr/exon	qHvDRR-GS22	GW	3
HORVU.MOREX.r3.3HG0228260	Cysteine protease family protein	5utr	Deleterious	5utr/exon	qHvDRR-GS22	GW	3
HORVU.MOREX.r3.3HG0228280	UDP-N-acetylglucosamine--N-acetylmuramyl-(pentapeptide) pyrophosphoryl-undecaprenol N-acetylglucosamine transferase	5utr			qHvDRR-GS22	GW	3
HORVU.MOREX.r3.3HG0228290	GDSL esterase/lipase	5utr/exon/intron		5utr/exon	qHvDRR-GS22	GW	3
HORVU.MOREX.r3.3HG0228340	Ribosomal RNA large subunit methyltransferase H			5utr	qHvDRR-GS22	GW	3
HORVU.MOREX.r3.3HG0228370	GDNF family receptor alpha-1		Tolerated/Deleterious/		qHvDRR-GS22	GW	3
HORVU.MOREX.r3.3HG0228410	1-deoxy-D-xylulose-5-phosphate synthase			5utr	qHvDRR-GS22	GW	3
HORVU.MOREX.r3.3HG0228430	transmembrane protein, putative (DUF247)	5utr/exon/intron			qHvDRR-GS22	GW	3
HORVU.MOREX.r3.3HG0228500	LINE-1 reverse transcriptase like	5utr	Tolerated/Deleterious	5utr	qHvDRR-GS22	GW	3
HORVU.MOREX.r3.3HG0228510	Heat stress transcription factor A-9		Deleterious/Tolerated	5utr	qHvDRR-GS22	GW	3
HORVU.MOREX.r3.3HG0228520	Protein FAR1-RELATED SEQUENCE 6	5utr/exon/intron		5utr	qHvDRR-GS22	GW	3
HORVU.MOREX.r3.3HG0228590	LINE-1 reverse transcriptase		Tolerated	5utr	qHvDRR-GS22	GW	3
HORVU.MOREX.r3.3HG0228600	transmembrane protein, putative (DUF247)		Tolerated	5utr	qHvDRR-GS22	GW	3
HORVU.MOREX.r3.3HG0228660	Myosin		Tolerated/Deleterious	5utr/exon	qHvDRR-GS22	GW	3
HORVU.MOREX.r3.3HG0228670	Mitochondrial carrier protein, expressed			5utr	qHvDRR-GS22	GW	3
HORVU.MOREX.r3.3HG0228690	Rotundifolia-like protein		Deleterious	5utr	qHvDRR-GS22	GW	3
HORVU.MOREX.r3.3HG0228700	Replication protein A 70 kDa DNA-binding subunit	5utr/exon/intron		5utr/exon	qHvDRR-GS22	GW	3
HORVU.MOREX.r3.3HG0228720	transmembrane protein, putative (DUF594)		Deleterious/Tolerated		qHvDRR-GS22	GW	3
HORVU.MOREX.r3.3HG0228760	Serine/threonine-protein phosphatase 6 regulatory subunit 1	exon	Tolerated/Deleterious	exon	qHvDRR-GS22	GW	3
HORVU.MOREX.r3.3HG0228770	F-box family protein		Tolerated		qHvDRR-GS22	GW	3
HORVU.MOREX.r3.3HG0228790	Mitochondrial glycoprotein	intron	Tolerated	exon/5utr	qHvDRR-GS22	GW	3
HORVU.MOREX.r3.3HG0228800	F-box family protein		Tolerated/Deleterious	5utr	qHvDRR-GS22	GW	3
HORVU.MOREX.r3.3HG0228830	Mitochondrial glycoprotein		Tolerated		qHvDRR-GS22	GW	3
HORVU.MOREX.r3.3HG0228850	Mitochondrial glycoprotein	5utr			qHvDRR-GS22	GW	3
HORVU.MOREX.r3.3HG0228860	Mitochondrial glycoprotein		Deleterious/Tolerated	5utr/exon	qHvDRR-GS22	GW	3
HORVU.MOREX.r3.3HG0303080	Reverse transcriptase	5utr/exon/intron			qHvDRR-GS27	GW, GA, TGW	3
HORVU.MOREX.r3.3HG0303100	HAT family dimerisation domain containing protein, expressed	5utr	Tolerated/Deleterious		qHvDRR-GS27	GW, GA, TGW	3
HORVU.MOREX.r3.3HG0303120	Ethylene-responsive transcription factor	5utr	Tolerated/Deleterious		qHvDRR-GS27	GW, GA, TGW	3
HORVU.MOREX.r3.3HG0303130	2-phosphoglycerate kinase-related family protein		Tolerated		qHvDRR-GS27	GW, GA, TGW	3
HORVU.MOREX.r3.3HG0303140	ABC transporter ATP-binding protein ARB1	5utr	Tolerated		qHvDRR-GS27	GW, GA, TGW	3
HORVU.MOREX.r3.3HG0303150	ARF GAP-like zinc finger-containing protein ZIGA4	5utr			qHvDRR-GS27	GW, GA, TGW	3
HORVU.MOREX.r3.3HG0303230	Pectate lyase		Deleterious		qHvDRR-GS27	GW, GA, TGW	3
HORVU.MOREX.r3.3HG0303240	Ankyrin repeat-containing protein	intron			qHvDRR-GS27	GW, GA, TGW	3
HORVU.MOREX.r3.3HG0303360	Gag-pol polyprotein		Deleterious		qHvDRR-GS27	GW, GA, TGW	3
HORVU.MOREX.r3.3HG0303410	Respiratory burst oxidase-like protein	5utr	Tolerated		qHvDRR-GS27	GW, GA, TGW	3
HORVU.MOREX.r3.3HG0303430	TBC1 domain family member 8		Tolerated		qHvDRR-GS27	GW, GA, TGW	3
HORVU.MOREX.r3.3HG0303500	zinc finger CCCH domain protein	5utr			qHvDRR-GS27	GW, GA, TGW	3
HORVU.MOREX.r3.3HG0303540	V-type proton ATPase subunit a	5utr	Tolerated		qHvDRR-GS27	GW, GA, TGW	3
HORVU.MOREX.r3.3HG0303550	DNA glycosylase		Tolerated		qHvDRR-GS27	GW, GA, TGW	3
HORVU.MOREX.r3.3HG0303590	Protein IQ-DOMAIN 1		Deleterious/Tolerated		qHvDRR-GS27	GW, GA, TGW	3
HORVU.MOREX.r3.3HG0303600	Coatomer subunit delta		Tolerated		qHvDRR-GS27	GW, GA, TGW	3
HORVU.MOREX.r3.3HG0303660	Carboxypeptidase		Deleterious/Tolerated		qHvDRR-GS27	GW, GA, TGW	3
HORVU.MOREX.r3.3HG0303700	Pentatricopeptide repeat-containing protein	5utr			qHvDRR-GS27	GW, GA, TGW	3
HORVU.MOREX.r3.3HG0303710	Kinase family protein		Tolerated		qHvDRR-GS27	GW, GA, TGW	3
HORVU.MOREX.r3.3HG0303730	2-oxoglutarate (2OG) and Fe(II)-dependent oxygenase superfamily protein		Tolerated		qHvDRR-GS27	GW, GA, TGW	3
HORVU.MOREX.r3.3HG0303750	Calcium-dependent protein kinase	5utr			qHvDRR-GS27	GW, GA, TGW	3
HORVU.MOREX.r3.3HG0303760	SelT-like protein	5utr	Tolerated		qHvDRR-GS27	GW, GA, TGW	3
HORVU.MOREX.r3.3HG0303830	Ammonium transporter		Tolerated		qHvDRR-GS27	GW, GA, TGW	3
HORVU.MOREX.r3.3HG0303840	BAG family molecular chaperone regulator		Tolerated		qHvDRR-GS27	GW, GA, TGW	3
HORVU.MOREX.r3.3HG0303900	Trichome birefringence-like protein		Tolerated		qHvDRR-GS27	GW, GA, TGW	3
HORVU.MOREX.r3.3HG0303960	E3 ubiquitin-protein ligase		Tolerated		qHvDRR-GS27	GW, GA, TGW	3
HORVU.MOREX.r3.3HG0304020	Sorting and assembly machinery component 50-like protein		Tolerated		qHvDRR-GS27	GW, GA, TGW	3
HORVU.MOREX.r3.3HG0304030	arginine N-methyltransferase, putative (DUF688)		Tolerated		qHvDRR-GS27	GW, GA, TGW	3
HORVU.MOREX.r3.3HG0304090	Ankyrin repeat-containing protein	5utr			qHvDRR-GS27	GW, GA, TGW	3
HORVU.MOREX.r3.3HG0304110	Thioredoxin family protein	5utr	Deleterious/Tolerated		qHvDRR-GS27	GW, GA, TGW	3
HORVU.MOREX.r3.3HG0304120	LIGHT-DEPENDENT SHORT HYPOCOTYLS-like protein (DUF640)	5utr			qHvDRR-GS27	GW, GA, TGW	3
HORVU.MOREX.r3.3HG0304180	S-adenosyl-L-methionine-dependent methyltransferases superfamily protein		Tolerated		qHvDRR-GS27	GW, GA, TGW	3
HORVU.MOREX.r3.3HG0304190	2-oxoglutarate (2OG) and Fe(II)-dependent oxygenase superfamily protein	5utr	Deleterious		qHvDRR-GS27	GW, GA, TGW	3
HORVU.MOREX.r3.3HG0304200	Gamma-interferon-inducible lysosomal thiol reductase		Tolerated		qHvDRR-GS27	GW, GA, TGW	3
HORVU.MOREX.r3.3HG0304210	Cinnamoyl-CoA reductase 4		Tolerated		qHvDRR-GS27	GW, GA, TGW	3
HORVU.MOREX.r3.3HG0304220	TTF-type zinc finger protein with HAT dimerization domain-containing protein	5utr/exon/intron			qHvDRR-GS27	GW, GA, TGW	3
HORVU.MOREX.r3.3HG0304230	Cysteine proteinase		Tolerated		qHvDRR-GS27	GW, GA, TGW	3
HORVU.MOREX.r3.3HG0304260	Abscisic acid receptor		Tolerated		qHvDRR-GS27	GW, GA, TGW	3
HORVU.MOREX.r3.3HG0304270	GDSL esterase/lipase		Tolerated		qHvDRR-GS27	GW, GA, TGW	3
HORVU.MOREX.r3.3HG0304300	Myb/SANT-like DNA-binding domain protein	5utr/exon/intron			qHvDRR-GS27	GW, GA, TGW	3
HORVU.MOREX.r3.3HG0304310	PRA1 family protein		Tolerated		qHvDRR-GS27	GW, GA, TGW	3
HORVU.MOREX.r3.3HG0304320	Laccase	5utr	Tolerated		qHvDRR-GS27	GW, GA, TGW	3
HORVU.MOREX.r3.3HG0304330	sorting nexin	intron	Tolerated/Deleterious		qHvDRR-GS27	GW, GA, TGW	3
HORVU.MOREX.r3.3HG0304340	DUF399 family protein, putative (DUF399 and DUF3411)	5utr	Tolerated/Deleterious		qHvDRR-GS27	GW, GA, TGW	3
HORVU.MOREX.r3.3HG0304370	Glutamyl-tRNA(Gln) amidotransferase subunit A		Tolerated/Deleterious		qHvDRR-GS27	GW, GA, TGW	3
HORVU.MOREX.r3.3HG0304380	WRKY transcription factor	5utr	Tolerated		qHvDRR-GS27	GW, GA, TGW	3
HORVU.MOREX.r3.3HG0304410	Plant cadmium resistance protein		Tolerated		qHvDRR-GS27	GW, GA, TGW	3
HORVU.MOREX.r3.3HG0304420	Histone H4	5utr			qHvDRR-GS27	GW, GA, TGW	3
HORVU.MOREX.r3.3HG0304480	Calcium-binding protein 39	5utr/intron	Tolerated		qHvDRR-GS27	GW, GA, TGW	3
HORVU.MOREX.r3.3HG0304500	Cysteine proteinase		Tolerated		qHvDRR-GS27	GW, GA, TGW	3
HORVU.MOREX.r3.3HG0304510	Amino acid transporter-like protein	5utr/intron	Deleterious		qHvDRR-GS27	GW, GA, TGW	3
HORVU.MOREX.r3.3HG0304540	TOM1-like protein 2		Tolerated/Deleterious		qHvDRR-GS27	GW, GA, TGW	3
HORVU.MOREX.r3.3HG0304550	Serine/threonine-protein kinase		Tolerated		qHvDRR-GS27	GW, GA, TGW	3
HORVU.MOREX.r3.3HG0304600	B3 domain-containing protein	3utr/5utr/exon/intron			qHvDRR-GS27	GW, GA, TGW	3
HORVU.MOREX.r3.3HG0307130	Gibberellin 20 oxidase 2			5utr	qHvDRR-GS27	GW, GA, TGW	3
HORVU.MOREX.r3.3HG0307140	Wound-responsive family protein			5utr/exon	qHvDRR-GS27	GW, GA, TGW	3
HORVU.MOREX.r3.3HG0307150	Glutathione S-transferase T3			5utr	qHvDRR-GS27	GW, GA, TGW	3
HORVU.MOREX.r3.3HG0307170	Receptor-like kinase			5utr	qHvDRR-GS27	GW, GA, TGW	3
HORVU.MOREX.r3.3HG0307200	DNA topoisomerase			5utr	qHvDRR-GS27	GW, GA, TGW	3
HORVU.MOREX.r3.3HG0307210	Glucose-6-phosphate isomerase			5utr	qHvDRR-GS27	GW, GA, TGW	3
HORVU.MOREX.r3.3HG0307250	Amino acid permease			5utr	qHvDRR-GS27	GW, GA, TGW	3
HORVU.MOREX.r3.3HG0307280	Short-chain dehydrogenase/reductase family protein			5utr	qHvDRR-GS27	GW, GA, TGW	3
HORVU.MOREX.r3.3HG0307290	NAD(P)H-quinone oxidoreductase subunit N			5utr/exon	qHvDRR-GS27	GW, GA, TGW	3
HORVU.MOREX.r3.3HG0307300	transmembrane protein, putative (DUF679 domain membrane protein 1)			5utr	qHvDRR-GS27	GW, GA, TGW	3
HORVU.MOREX.r3.3HG0307310	magnesium transporter, putative (DUF803)			5utr	qHvDRR-GS27	GW, GA, TGW	3
HORVU.MOREX.r3.3HG0307320	B3 domain-containing protein			5utr	qHvDRR-GS27	GW, GA, TGW	3
HORVU.MOREX.r3.3HG0307330	ArfGap/RecO-like zinc finger domain-containing protein			5utr	qHvDRR-GS27	GW, GA, TGW	3
HORVU.MOREX.r3.4HG0411740	ATP-dependent RNA helicase		Tolerated	exon	qHvDRR-GS37	GW, GA TGW	4
HORVU.MOREX.r3.4HG0411750	WD40 repeat-like protein		Tolerated/Deleterious	5utr	qHvDRR-GS37	GW, GA TGW	4
HORVU.MOREX.r3.4HG0411760	Serine carboxypeptidase, putative		Tolerated/Deleterious		qHvDRR-GS37	GW, GA TGW	4
HORVU.MOREX.r3.4HG0411810	Zinc finger protein, putative	5utr			qHvDRR-GS37	GW, GA TGW	4
HORVU.MOREX.r3.4HG0411830	Leucine-rich repeat (LRR) family protein	5utr/exon/intron			qHvDRR-GS37	GW, GA TGW	4
HORVU.MOREX.r3.4HG0411840	Zinc finger protein, putative	5utr			qHvDRR-GS37	GW, GA TGW	4
HORVU.MOREX.r3.4HG0412050	Werner Syndrome-like exonuclease			5utr/exon	qHvDRR-GS37	GW, GA TGW	4
HORVU.MOREX.r3.4HG0412080	Myb transcription factor			5utr	qHvDRR-GS37	GW, GA TGW	4
HORVU.MOREX.r3.4HG0412090	C3HC4-type RING finger-containing protein		Tolerated/Deleterious	5utr/exon	qHvDRR-GS37	GW, GA TGW	4
HORVU.MOREX.r3.4HG0412120	Zinc finger (C3HC4-type RING finger) family protein		Tolerated/Deleterious	5utr	qHvDRR-GS37	GW, GA TGW	4
HORVU.MOREX.r3.4HG0412140	Zinc finger (C3HC4-type RING finger) protein family-like		Tolerated/Deleterious	5utr	qHvDRR-GS37	GW, GA TGW	4
HORVU.MOREX.r3.4HG0412150	Beta-amylase	5utr/intron	Tolerated	5utr/exon	qHvDRR-GS37	GW, GA TGW	4
HORVU.MOREX.r3.4HG0412180	Methyltransferase-like protein	5utr	Tolerated		qHvDRR-GS37	GW, GA TGW	4
HORVU.MOREX.r3.4HG0412200	Pectin lyase-like superfamily protein	5utr	Tolerated	5utr	qHvDRR-GS37	GW, GA TGW	4
HORVU.MOREX.r3.4HG0412230	Translation initiation factor IF-2	5utr/exon/intron		5utr	qHvDRR-GS37	GW, GA TGW	4
HORVU.MOREX.r3.4HG0412240	Serine/threonine-protein phosphatase 7 long form-like protein			5utr	qHvDRR-GS37	GW, GA TGW	4
HORVU.MOREX.r3.4HG0412250	GTPase-activating protein BEM2/IPL2	5utr	Tolerated/Deleterious/Stop-gain	5utr/exon	qHvDRR-GS37	GW, GA TGW	4
HORVU.MOREX.r3.4HG0412260	Membrane-associated kinase regulator-like protein, putative		Tolerated	exon/5utr	qHvDRR-GS37	GW, GA TGW	4
HORVU.MOREX.r3.4HG0412270	receptor-like kinase		Tolerated	5utr	qHvDRR-GS37	GW, GA TGW	4
HORVU.MOREX.r3.4HG0412290	F-box protein		Deleterious	5utr/exon	qHvDRR-GS37	GW, GA TGW	4
HORVU.MOREX.r3.4HG0412300	Receptor-like protein kinase, putative		Tolerated/Deleterious	5utr	qHvDRR-GS37	GW, GA TGW	4
HORVU.MOREX.r3.4HG0412310	Beta-1,3-N-acetylglucosaminyltransferase lunatic fringe			5utr	qHvDRR-GS37	GW, GA TGW	4
HORVU.MOREX.r3.4HG0412320	PDZ and LIM domain protein 2			5utr	qHvDRR-GS37	GW, GA TGW	4
HORVU.MOREX.r3.4HG0412330	Homeobox protein BEL1-like protein		Tolerated	5utr/exon	qHvDRR-GS37	GW, GA TGW	4
HORVU.MOREX.r3.4HG0412340	Alpha/beta hydrolase related protein		Tolerated/Deleterious		qHvDRR-GS37	GW, GA TGW	4
HORVU.MOREX.r3.4HG0412360	PLAC8 family protein			5utr	qHvDRR-GS37	GW, GA TGW	4
HORVU.MOREX.r3.4HG0412370	Homeobox protein knotted-1, putative	5utr		5utr	qHvDRR-GS37	GW, GA TGW	4
HORVU.MOREX.r3.4HG0412380	WD-repeat protein, putative			5utr	qHvDRR-GS37	GW, GA TGW	4
HORVU.MOREX.r3.4HG0412420	RNA binding protein	5utr			qHvDRR-GS37	GW, GA TGW	4
HORVU.MOREX.r3.4HG0412430	Sugar transporter, putative			5utr	qHvDRR-GS37	GW, GA TGW	4
HORVU.MOREX.r3.4HG0412560	Basic helix-loop-helix transcription factor	5utr		5utr	qHvDRR-GS37	GW, GA TGW	4
HORVU.MOREX.r3.4HG0412570	Kinase family protein	5utr	Tolerated/Deleterious	5utr/exon	qHvDRR-GS37	GW, GA TGW	4
HORVU.MOREX.r3.4HG0412600	Endoribonuclease Dicer-like protein 3	5utr	Tolerated/Deleterious	5utr	qHvDRR-GS37	GW, GA TGW	4
HORVU.MOREX.r3.4HG0413690	26S proteasome non-ATPase regulatory subunit-like protein	5utr			qHvDRR-GS38	GL, GA, TGW	4
HORVU.MOREX.r3.4HG0413710	F-box family protein, putative, expressed	5utr		5utr/exon	qHvDRR-GS38	GL, GA, TGW	4
HORVU.MOREX.r3.4HG0413720	Cysteine-rich receptor-kinase-like protein	5utr	Tolerated	5utr	qHvDRR-GS38	GL, GA, TGW	4
HORVU.MOREX.r3.4HG0413730	Cell number regulator 6	5utr	Deleterious	5utr	qHvDRR-GS38	GL, GA, TGW	4
HORVU.MOREX.r3.4HG0413740	12-oxophytodienoate reductase-like protein	5utr		5utr/exon	qHvDRR-GS38	GL, GA, TGW	4
HORVU.MOREX.r3.4HG0413760	Defensin			5utr	qHvDRR-GS38	GL, GA, TGW	4
HORVU.MOREX.r3.4HG0413780	Disease resistance protein RPM1	5utr			qHvDRR-GS38	GL, GA, TGW	4
HORVU.MOREX.r3.4HG0413790	COP9 signalosome complex subunit 1			5utr	qHvDRR-GS38	GL, GA, TGW	4
HORVU.MOREX.r3.4HG0413800	Rhomboid-like protein	5utr			qHvDRR-GS38	GL, GA, TGW	4
HORVU.MOREX.r3.4HG0413990	3'-N-debenzoyl-2'-deoxytaxol N-benzoyltransferase		Tolerated		qHvDRR-GS38	GL, GA, TGW	4
HORVU.MOREX.r3.4HG0414000	Short-chain dehydrogenase/reductase family protein	exon		5utr	qHvDRR-GS38	GL, GA, TGW	4
HORVU.MOREX.r3.4HG0414010	Protein FAR1-RELATED SEQUENCE 6			5utr	qHvDRR-GS38	GL, GA, TGW	4
HORVU.MOREX.r3.4HG0414030	Short-chain dehydrogenase/reductase family protein			5utr	qHvDRR-GS38	GL, GA, TGW	4
HORVU.MOREX.r3.4HG0414100	Short-chain dehydrogenase/reductase family protein	5utr			qHvDRR-GS38	GL, GA, TGW	4
HORVU.MOREX.r3.4HG0414130	FAD-binding Berberine family protein, putative	5utr			qHvDRR-GS38	GL, GA, TGW	4
HORVU.MOREX.r3.4HG0414340	cyclin-dependent kinase inhibitor SMR3-like protein			5utr	qHvDRR-GS38	GL, GA, TGW	4
HORVU.MOREX.r3.4HG0414350	UPF0548 protein	5utr			qHvDRR-GS38	GL, GA, TGW	4
HORVU.MOREX.r3.4HG0414400	RING/U-box superfamily protein	5utr			qHvDRR-GS38	GL, GA, TGW	4
HORVU.MOREX.r3.4HG0414460	F-box and Leucine Rich Repeat domains containing protein, putative isoform 1	5utr			qHvDRR-GS38	GL, GA, TGW	4
HORVU.MOREX.r3.4HG0414480	Small nuclear ribonucleoprotein-like protein			5utr	qHvDRR-GS38	GL, GA, TGW	4
HORVU.MOREX.r3.4HG0414490	Silicon transporter	5utr/exon		5utr/exon	qHvDRR-GS38	GL, GA, TGW	4
HORVU.MOREX.r3.4HG0414500	Plasma membrane ATPase	5utr	Tolerated/Deleterious	5utr	qHvDRR-GS38	GL, GA, TGW	4
HORVU.MOREX.r3.4HG0414510	Plasma membrane ATPase		Tolerated/Deleterious	5utr	qHvDRR-GS38	GL, GA, TGW	4
HORVU.MOREX.r3.4HG0414520	SKP1 family protein		Tolerated		qHvDRR-GS38	GL, GA, TGW	4
HORVU.MOREX.r3.4HG0414540	Pollen allergen-like protein	5utr		5utr	qHvDRR-GS38	GL, GA, TGW	4
HORVU.MOREX.r3.4HG0414550	Pollen allergen-like protein	5utr		5utr	qHvDRR-GS38	GL, GA, TGW	4
HORVU.MOREX.r3.4HG0414560	Pollen allergen-like protein			5utr	qHvDRR-GS38	GL, GA, TGW	4
HORVU.MOREX.r3.4HG0414590	Pollen allergen-like protein			5utr	qHvDRR-GS38	GL, GA, TGW	4
HORVU.MOREX.r3.4HG0414600	Aquaporin-like protein	5utr	Tolerated	5utr	qHvDRR-GS38	GL, GA, TGW	4
HORVU.MOREX.r3.4HG0414630	Expansin protein			5utr	qHvDRR-GS38	GL, GA, TGW	4
HORVU.MOREX.r3.4HG0414640	Expansin protein			5utr	qHvDRR-GS38	GL, GA, TGW	4
HORVU.MOREX.r3.4HG0414650	Expansin protein	5utr/exon/intron		5utr	qHvDRR-GS38	GL, GA, TGW	4
HORVU.MOREX.r3.4HG0414660	Laminin subunit gamma-1		Tolerated	5utr	qHvDRR-GS38	GL, GA, TGW	4
HORVU.MOREX.r3.4HG0414670	Heat shock protein 70 (Hsp 70) family protein		Deleterious/Tolerated	5utr	qHvDRR-GS38	GL, GA, TGW	4
HORVU.MOREX.r3.4HG0414700	ArfGap/RecO-like zinc finger domain-containing protein		Tolerated	5utr	qHvDRR-GS38	GL, GA, TGW	4
HORVU.MOREX.r3.4HG0414710	CENP-C	5utr/exon		5utr	qHvDRR-GS38	GL, GA, TGW	4
HORVU.MOREX.r3.4HG0414790	Beta-1,3-galactosyl-O-glycosyl-glycoprotein beta-1,6-N-acetylglucosaminyltransferase 3		Tolerated/Deleterious	5utr	qHvDRR-GS38	GL, GA, TGW	4
HORVU.MOREX.r3.4HG0414810	Expansin protein			5utr	qHvDRR-GS38	GL, GA, TGW	4
HORVU.MOREX.r3.4HG0414820	Protein kinase	exon/intron	Deleterious/Tolerated	5utr	qHvDRR-GS38	GL, GA, TGW	4
HORVU.MOREX.r3.4HG0414830	Pollen allergen-like protein			5utr	qHvDRR-GS38	GL, GA, TGW	4
HORVU.MOREX.r3.4HG0414850	Receptor protein kinase-like protein		Tolerated/Deleterious	5utr	qHvDRR-GS38	GL, GA, TGW	4
HORVU.MOREX.r3.4HG0414880	Branched-chain-amino-acid aminotransferase	5utr	Tolerated/Deleterious	5utr	qHvDRR-GS38	GL, GA, TGW	4
HORVU.MOREX.r3.4HG0414900	Fatty acyl-CoA reductase		Deleterious/Tolerated	5utr	qHvDRR-GS38	GL, GA, TGW	4
HORVU.MOREX.r3.4HG0414920	F-box family protein	intron			qHvDRR-GS38	GL, GA, TGW	4
HORVU.MOREX.r3.4HG0415130	rRNA N-glycosidase	intron	Deleterious/Tolerated		qHvDRR-GS38	GL, GA, TGW	4
HORVU.MOREX.r3.4HG0415230	basic helix-loop-helix (bHLH) DNA-binding superfamily protein	intron			qHvDRR-GS38	GL, GA, TGW	4
HORVU.MOREX.r3.4HG0415240	basic helix-loop-helix (bHLH) DNA-binding superfamily protein	intron/5utr		5utr/exon	qHvDRR-GS38	GL, GA, TGW	4
HORVU.MOREX.r3.4HG0415250	Pentatricopeptide repeat-containing protein			5utr	qHvDRR-GS38	GL, GA, TGW	4
HORVU.MOREX.r3.4HG0415290	Basic helix-loop-helix (BHLH) Transcription Factor	5utr/intron	Deleterious	5utr	qHvDRR-GS38	GL, GA, TGW	4
HORVU.MOREX.r3.4HG0415300	RNA-directed DNA polymerase (reverse transcriptase)-related family protein	5utr/exon/intron		5utr	qHvDRR-GS38	GL, GA, TGW	4
HORVU.MOREX.r3.4HG0415320	Non-structural protein NS1			5utr	qHvDRR-GS38	GL, GA, TGW	4
HORVU.MOREX.r3.4HG0415340	ATP-binding cassette transporter subfamily A member			5utr	qHvDRR-GS38	GL, GA, TGW	4
HORVU.MOREX.r3.4HG0415350	DNA topoisomerase			5utr/exon	qHvDRR-GS38	GL, GA, TGW	4
HORVU.MOREX.r3.4HG0415360	F-box family protein		Tolerated/Deleterious		qHvDRR-GS38	GL, GA, TGW	4
HORVU.MOREX.r3.4HG0415400	myosin heavy chain, embryonic smooth protein	5utr			qHvDRR-GS38	GL, GA, TGW	4
HORVU.MOREX.r3.4HG0415410	AT hook motif DNA-binding family protein	5utr	Tolerated	5utr	qHvDRR-GS38	GL, GA, TGW	4
HORVU.MOREX.r3.5HG0424290	Cysteine synthase	5utr		5utr	qHvDRR-GS39	GW	5
HORVU.MOREX.r3.5HG0424430	Amino acid permease-like protein			5utr	qHvDRR-GS39	GW	5
HORVU.MOREX.r3.5HG0424520	Glycosyltransferase			exon	qHvDRR-GS39	GW	5
HORVU.MOREX.r3.5HG0424560	Glutathione S-transferase	5utr/exon/intron			qHvDRR-GS39	GW	5
HORVU.MOREX.r3.5HG0424650	Glycosyltransferase		Tolerated	5utr	qHvDRR-GS39	GW	5
HORVU.MOREX.r3.5HG0424680	Guanine nucleotide-binding protein-like 1	5utr	Deleterious	5utr/exon	qHvDRR-GS39	GW	5
HORVU.MOREX.r3.5HG0424710	Transcription activator of gluconeogenesis		Deleterious		qHvDRR-GS39	GW	5
HORVU.MOREX.r3.5HG0424720	DNA polymerase II large subunit		Tolerated/Deleterious		qHvDRR-GS39	GW	5
HORVU.MOREX.r3.5HG0424730	Werner Syndrome-like exonuclease			5utr	qHvDRR-GS39	GW	5
HORVU.MOREX.r3.5HG0424740	ARM repeat superfamily protein	5utr/exon/intron		5utr	qHvDRR-GS39	GW	5
HORVU.MOREX.r3.5HG0424760	myosin heavy chain, embryonic smooth protein		Tolerated/Stop-lost		qHvDRR-GS39	GW	5
HORVU.MOREX.r3.5HG0424770	F-box protein			5utr	qHvDRR-GS39	GW	5
HORVU.MOREX.r3.5HG0424800	Beta-crystallin A3	5utr/exon/intron		5utr	qHvDRR-GS39	GW	5
HORVU.MOREX.r3.5HG0424810	F-box protein			5utr	qHvDRR-GS39	GW	5
HORVU.MOREX.r3.5HG0424830	Serine/threonine-protein phosphatase 7 long form-like protein			5utr	qHvDRR-GS39	GW	5
HORVU.MOREX.r3.5HG0424860	Cation calcium exchanger	5utr	Deleterious/Tolerated	5utr	qHvDRR-GS39	GW	5
HORVU.MOREX.r3.5HG0424880	Invertase inhibitor		Tolerated/Deleterious	5utr	qHvDRR-GS39	GW	5
HORVU.MOREX.r3.5HG0424890	Glutathione S-transferase		Deleterious		qHvDRR-GS39	GW	5
HORVU.MOREX.r3.5HG0424900	Transducin/WD40 repeat protein		Tolerated	exon	qHvDRR-GS39	GW	5
HORVU.MOREX.r3.5HG0424910	Subtilisin protease			5utr	qHvDRR-GS39	GW	5
HORVU.MOREX.r3.5HG0424950	XH/XS domain-containing family protein			5utr	qHvDRR-GS39	GW	5
HORVU.MOREX.r3.5HG0424970	FANTASTIC four-like protein (DUF3049)	5utr	Tolerated/Deleterious	5utr	qHvDRR-GS39	GW	5
HORVU.MOREX.r3.5HG0424980	NBS-LRR-like resistance protein	5utr	Tolerated	5utr	qHvDRR-GS39	GW	5
HORVU.MOREX.r3.5HG0424990	N-carbamoylputrescine amidase			5utr/exon	qHvDRR-GS39	GW	5
HORVU.MOREX.r3.5HG0425010	5-methyltetrahydropteroyltriglutamate--homocysteine methyltransferase		Tolerated	5utr/exon	qHvDRR-GS39	GW	5
HORVU.MOREX.r3.5HG0425040	Serine/threonine-protein phosphatase 7 long form-like protein		Tolerated/Deleterious/Stop-gain		qHvDRR-GS39	GW	5
HORVU.MOREX.r3.5HG0425050	BTB/POZ domain containing protein		Tolerated	5utr/exon	qHvDRR-GS39	GW	5
HORVU.MOREX.r3.5HG0425060	Folylpolyglutamate synthase	intron	Tolerated	5utr/exon	qHvDRR-GS39	GW	5
HORVU.MOREX.r3.5HG0425080	2-aminoethanethiol dioxygenase		Tolerated	exon	qHvDRR-GS39	GW	5
HORVU.MOREX.r3.5HG0425090	2-aminoethanethiol dioxygenase		Tolerated/Deleterious		qHvDRR-GS39	GW	5
HORVU.MOREX.r3.5HG0425110	Cationic amino acid transporter, putative	5utr	Tolerated	5utr/exon	qHvDRR-GS39	GW	5
HORVU.MOREX.r3.5HG0425120	Valyl-tRNA synthetase / valine--tRNA ligase (VALRS) isoform 1		Tolerated	5utr	qHvDRR-GS39	GW	5
HORVU.MOREX.r3.5HG0425130	Werner Syndrome-like exonuclease		Tolerated		qHvDRR-GS39	GW	5
HORVU.MOREX.r3.5HG0425160	Disease resistance protein RPH8A	5utr/exon/intron	Deleterious/Tolerated	5utr	qHvDRR-GS39	GW	5
HORVU.MOREX.r3.5HG0425250	Disease resistance protein RPH8A	intron	Tolerated/Deleterious	5utr	qHvDRR-GS39	GW	5
HORVU.MOREX.r3.5HG0425290	Disease resistance protein RPM1	5utr		5utr	qHvDRR-GS39	GW	5
HORVU.MOREX.r3.5HG0425330	Disease resistance protein RPH8A			5utr	qHvDRR-GS39	GW	5
HORVU.MOREX.r3.5HG0425370	Disease resistance protein RPH8A			5utr	qHvDRR-GS39	GW	5
HORVU.MOREX.r3.5HG0425420	Udp-glucose 4,6-dehydratase		Tolerated	5utr/exon	qHvDRR-GS39	GW	5
HORVU.MOREX.r3.5HG0425430	Cellulose synthase		Start-lost	5utr	qHvDRR-GS39	GW	5
HORVU.MOREX.r3.5HG0425460	DYAD-like protein	5utr/intron	Deleterious/Tolerated	5utr/exon	qHvDRR-GS39	GW	5
HORVU.MOREX.r3.5HG0425480	Protein downstream neighbor of Son		Tolerated	5utr	qHvDRR-GS39	GW	5
HORVU.MOREX.r3.5HG0425490	Ribosomal RNA apurinic site specific lyase	5utr	Tolerated/Deleterious/Stop-gain	5utr	qHvDRR-GS39	GW	5
HORVU.MOREX.r3.5HG0425520	Kinase, putative	intron	Tolerated	5utr	qHvDRR-GS39	GW	5
HORVU.MOREX.r3.5HG0425590	B3 domain-containing protein			5utr	qHvDRR-GS39	GW	5
HORVU.MOREX.r3.5HG0425610	RNAse THREE-like protein 3			5utr	qHvDRR-GS39	GW	5
HORVU.MOREX.r3.5HG0425620	Subtilisin-like protease	5utr	Tolerated/Deleterious	5utr/exon	qHvDRR-GS39	GW	5
HORVU.MOREX.r3.5HG0425630	Forkhead-associated (FHA) domain-containing protein			5utr	qHvDRR-GS39	GW	5
HORVU.MOREX.r3.5HG0425640	RAF proto-oncogene serine/threonine-protein kinase	5utr		5utr	qHvDRR-GS39	GW	5
HORVU.MOREX.r3.5HG0425650	RNA polymerase I specific transcription initiation factor RRN3 protein			5utr	qHvDRR-GS39	GW	5
HORVU.MOREX.r3.5HG0425660	YABBY transcription factor			5utr/exon	qHvDRR-GS39	GW	5
HORVU.MOREX.r3.5HG0425670	Pathogenesis-related protein 1		Tolerated/Deleterious/Stop-gain	5utr	qHvDRR-GS39	GW	5
HORVU.MOREX.r3.5HG0425680	No exine formation 1	5utr	Tolerated/Deleterious	5utr	qHvDRR-GS39	GW	5
HORVU.MOREX.r3.5HG0425710	Exostosin family protein	5utr	Stop-gain/Tolerated	exon	qHvDRR-GS39	GW	5
HORVU.MOREX.r3.5HG0425730	Receptor-like kinase		Tolerated	5utr	qHvDRR-GS39	GW	5
HORVU.MOREX.r3.5HG0425750	Leucine-rich repeat receptor-like protein kinase		Tolerated	5utr	qHvDRR-GS39	GW	5
HORVU.MOREX.r3.5HG0425800	Sugar phosphate exchanger 3			5utr	qHvDRR-GS39	GW	5
HORVU.MOREX.r3.5HG0425880	cDNA clone:J013058P10, full insert sequence		Tolerated		qHvDRR-GS39	GW	5
HORVU.MOREX.r3.5HG0425910	Ankyrin repeat protein SKIP35	5utr	Deleterious/Tolerated/Stop-gain	5utr/exon	qHvDRR-GS39	GW	5
HORVU.MOREX.r3.5HG0425920	Ubiquitin carboxyl-terminal hydrolase family protein, expressed	5utr	Tolerated	5utr/exon	qHvDRR-GS39	GW	5
HORVU.MOREX.r3.5HG0425930	Zinc finger MYM-type-like protein		Tolerated	5utr	qHvDRR-GS39	GW	5
HORVU.MOREX.r3.5HG0425940	VQ motif family protein	5utr	Tolerated/Stop-gain		qHvDRR-GS39	GW	5
HORVU.MOREX.r3.5HG0425950	Leucine-rich repeat receptor-like protein kinase family protein, putative		Tolerated/Deleterious	5utr	qHvDRR-GS39	GW	5
HORVU.MOREX.r3.5HG0425980	Protein FAR1-RELATED SEQUENCE 5			5utr	qHvDRR-GS39	GW	5
HORVU.MOREX.r3.5HG0425990	EEIG1/EHBP1 N-terminal domain-containing protein	5utr	Tolerated/Deleterious	5utr/exon	qHvDRR-GS39	GW	5
HORVU.MOREX.r3.5HG0426000	RING/U-box superfamily protein			5utr	qHvDRR-GS39	GW	5
HORVU.MOREX.r3.5HG0426010	Methyl-CpG binding domain containing protein, expressed		Tolerated/Tolerated	5utr	qHvDRR-GS39	GW	5
HORVU.MOREX.r3.5HG0426030	RING/U-box superfamily protein	5utr	Tolerated/Start-lost	5utr	qHvDRR-GS39	GW	5
HORVU.MOREX.r3.5HG0426040	RING/U-box superfamily protein, putative	5utr	Tolerated/Deleterious	5utr	qHvDRR-GS39	GW	5
HORVU.MOREX.r3.5HG0426050	Werner Syndrome-like exonuclease	5utr/exon/intron		5utr	qHvDRR-GS39	GW	5
HORVU.MOREX.r3.5HG0426060	Protein FAR1-RELATED SEQUENCE 3	5utr	Tolerated/Deleterious	5utr/exon	qHvDRR-GS39	GW	5
HORVU.MOREX.r3.5HG0426140	NAC (No Apical Meristem) domain transcriptional regulator superfamily protein	5utr	Tolerated/Deleterious/Stop-gain	5utr	qHvDRR-GS39	GW	5
HORVU.MOREX.r3.5HG0426160	Disease resistance protein (NBS-LRR class) family		Tolerated/Deleterious		qHvDRR-GS39	GW	5
HORVU.MOREX.r3.5HG0426210	Protein IQ-DOMAIN 1		Tolerated	5utr/exon	qHvDRR-GS39	GW	5
HORVU.MOREX.r3.5HG0426220	Tropinone reductase-like protein	intron/5utr	Deleterious/Tolerated	5utr/exon	qHvDRR-GS39	GW	5
HORVU.MOREX.r3.5HG0426240	Core-2/I-branching beta-1,6-N-acetylglucosaminyltransferase family protein			5utr/exon	qHvDRR-GS39	GW	5
HORVU.MOREX.r3.5HG0426250	4-hydroxythreonine-4-phosphate dehydrogenase		Tolerated/Stop-lost	5utr	qHvDRR-GS39	GW	5
HORVU.MOREX.r3.5HG0426260	Nuclear transcription factor Y subunit	5utr		5utr/exon	qHvDRR-GS39	GW	5
HORVU.MOREX.r3.5HG0426280	GTP binding protein		Tolerated	5utr/exon	qHvDRR-GS39	GW	5
HORVU.MOREX.r3.5HG0426290	Serine/threonine-protein phosphatase			5utr/exon	qHvDRR-GS39	GW	5
HORVU.MOREX.r3.5HG0426300	Glutathione-regulated potassium-efflux system protein	intron		5utr/exon	qHvDRR-GS39	GW	5
HORVU.MOREX.r3.5HG0426330	Disease resistance protein RPM1		Deleterious/Tolerated		qHvDRR-GS39	GW	5
HORVU.MOREX.r3.5HG0426340	Tubulin-specific chaperone A		Tolerated	5utr	qHvDRR-GS39	GW	5
HORVU.MOREX.r3.5HG0426350	heavy metal atpase 4			5utr	qHvDRR-GS39	GW	5
HORVU.MOREX.r3.5HG0426390	B3 domain-containing protein	5utr/exon/intron			qHvDRR-GS39	GW	5
HORVU.MOREX.r3.5HG0426410	9-cis-epoxycarotenoid dioxygenase		Tolerated	5utr	qHvDRR-GS39	GW	5
HORVU.MOREX.r3.5HG0426430	P-loop containing nucleoside triphosphate hydrolases superfamily protein		Tolerated	5utr	qHvDRR-GS39	GW	5
HORVU.MOREX.r3.5HG0426450	Zinc finger protein, putative			5utr	qHvDRR-GS39	GW	5
HORVU.MOREX.r3.5HG0426460	Ribosomal RNA large subunit methyltransferase E			5utr	qHvDRR-GS39	GW	5
HORVU.MOREX.r3.5HG0426480	1-deoxy-D-xylulose 5-phosphate synthase 1	5utr/intron		5utr/exon	qHvDRR-GS39	GW	5
HORVU.MOREX.r3.5HG0426510	cotton fiber protein		Tolerated		qHvDRR-GS39	GW	5
HORVU.MOREX.r3.5HG0426520	Protease Do-like protein	intron		5utr	qHvDRR-GS39	GW	5
HORVU.MOREX.r3.5HG0426530	Ethylene-responsive transcription factor	5utr/exon/intron			qHvDRR-GS39	GW	5
HORVU.MOREX.r3.5HG0426640	RING/U-box superfamily protein	5utr	Tolerated/Deleterious	5utr/exon	qHvDRR-GS39	GW	5
HORVU.MOREX.r3.5HG0426690	Eukaryotic translation initiation factor 3 subunit B	intron	Tolerated/Deleterious	5utr/exon	qHvDRR-GS39	GW	5
HORVU.MOREX.r3.5HG0426750	Cation/H(+) antiporter	intron	Tolerated/Deleterious	5utr/exon	qHvDRR-GS39	GW	5
HORVU.MOREX.r3.5HG0426780	Ribonuclease H-like superfamily protein	5utr	Tolerated/Deleterious		qHvDRR-GS39	GW	5
HORVU.MOREX.r3.5HG0426790	LINE-1 reverse transcriptase-like protein		Tolerated		qHvDRR-GS39	GW	5
HORVU.MOREX.r3.5HG0426820	Pentatricopeptide repeat-containing protein	5utr	Tolerated/Deleterious	5utr	qHvDRR-GS39	GW	5
HORVU.MOREX.r3.5HG0426840	TCP transcription factor		Tolerated/Deleterious	5utr	qHvDRR-GS39	GW	5
HORVU.MOREX.r3.5HG0426890	Zinc finger MYM-type protein 5	5utr/exon/intron		5utr	qHvDRR-GS39	GW	5
HORVU.MOREX.r3.5HG0426900	Zinc finger MYM-type-like protein	5utr			qHvDRR-GS39	GW	5
HORVU.MOREX.r3.5HG0506290	Splicing factor u2af large subunit, putative		Tolerated/Deleterious	5utr/exon	qHvDRR-GS43	GW, TGW	5
HORVU.MOREX.r3.5HG0506300	Potassium transporter		Tolerated	5utr	qHvDRR-GS43	GW, TGW	5
HORVU.MOREX.r3.5HG0506310	S-acyltransferase			5utr/exon	qHvDRR-GS43	GW, TGW	5
HORVU.MOREX.r3.5HG0506320	P-loop containing nucleoside triphosphate hydrolases superfamily protein		Tolerated/Deleterious		qHvDRR-GS43	GW, TGW	5
HORVU.MOREX.r3.5HG0506390	Cation-chloride cotransporter 1	5utr		5utr	qHvDRR-GS43	GW, TGW	5
HORVU.MOREX.r3.5HG0506400	myosin heavy chain, embryonic smooth protein			5utr	qHvDRR-GS43	GW, TGW	5
HORVU.MOREX.r3.5HG0506570	Histone H2A			5utr	qHvDRR-GS43	GW, TGW	5
HORVU.MOREX.r3.5HG0506790	Calcineurin-like metallo-phosphoesterase superfamily			5utr	qHvDRR-GS43	GW, TGW	5
HORVU.MOREX.r3.5HG0507150	Werner Syndrome-like exonuclease			5utr	qHvDRR-GS43	GW, TGW	5
HORVU.MOREX.r3.5HG0507190	protein kinase family protein			5utr	qHvDRR-GS43	GW, TGW	5
HORVU.MOREX.r3.5HG0507200	NBS-LRR disease resistance protein		Tolerated		qHvDRR-GS43	GW, TGW	5
HORVU.MOREX.r3.5HG0507210	F-box protein	5utr	Tolerated/Deleterious	5utr	qHvDRR-GS43	GW, TGW	5
HORVU.MOREX.r3.5HG0507220	Ubiquitin	5utr	Tolerated/Deleterious	5utr	qHvDRR-GS43	GW, TGW	5
HORVU.MOREX.r3.5HG0507230	RNA-binding protein			5utr/exon	qHvDRR-GS43	GW, TGW	5
HORVU.MOREX.r3.5HG0507240	Protein DETOXIFICATION			5utr	qHvDRR-GS43	GW, TGW	5
HORVU.MOREX.r3.5HG0507240	Protein DETOXIFICATION			5utr	qHvDRR-GS44	GW	5
HORVU.MOREX.r3.5HG0507250	Werner Syndrome-like exonuclease			5utr	qHvDRR-GS43	GW, TGW	5
HORVU.MOREX.r3.5HG0507250	Werner Syndrome-like exonuclease			5utr	qHvDRR-GS44	GW	5
HORVU.MOREX.r3.5HG0507280	E3 ubiquitin-protein ligase RGLG2		Deleterious/Tolerated		qHvDRR-GS44	GW	5
HORVU.MOREX.r3.5HG0507280	E3 ubiquitin-protein ligase RGLG2		Tolerated/Deleterious		qHvDRR-GS43	GW, TGW	5
HORVU.MOREX.r3.5HG0507290	Myosin heavy chain, putative			5utr	qHvDRR-GS43	GW, TGW	5
HORVU.MOREX.r3.5HG0507290	Myosin heavy chain, putative			5utr	qHvDRR-GS44	GW	5
HORVU.MOREX.r3.5HG0507330	Zinc finger protein 512B family			5utr	qHvDRR-GS43	GW, TGW	5
HORVU.MOREX.r3.5HG0507330	Zinc finger protein 512B family		Tolerated/Deleterious	5utr	qHvDRR-GS44	GW	5
HORVU.MOREX.r3.5HG0507350	Leucine-rich repeat receptor-like protein kinase		Tolerated		qHvDRR-GS44	GW	5
HORVU.MOREX.r3.5HG0507380	Manganese-dependent ADP-ribose/CDP-alcohol diphosphatase			5utr	qHvDRR-GS44	GW	5
HORVU.MOREX.r3.5HG0507450	Tetratricopeptide repeat-like superfamily protein			5utr	qHvDRR-GS44	GW	5
HORVU.MOREX.r3.5HG0507520	Rhomboid family protein			5utr	qHvDRR-GS44	GW	5
HORVU.MOREX.r3.5HG0507540	Aspartyl/glutamyl-tRNA(Asn/Gln) amidotransferase,C subunit	5utr		5utr	qHvDRR-GS44	GW	5
HORVU.MOREX.r3.5HG0507550	E3 ubiquitin-protein ligase	5utr		5utr	qHvDRR-GS44	GW	5
HORVU.MOREX.r3.5HG0507620	Coiled-coil domain-containing protein 96			5utr	qHvDRR-GS44	GW	5
HORVU.MOREX.r3.5HG0507670	NAM-like protein-like			5utr	qHvDRR-GS44	GW	5
HORVU.MOREX.r3.5HG0507700	YABBY transcription factor			5utr	qHvDRR-GS44	GW	5
HORVU.MOREX.r3.5HG0507760	EEIG1/EHBP1 N-terminal domain-containing protein		Tolerated		qHvDRR-GS44	GW	5
HORVU.MOREX.r3.5HG0507770	Cytosolic 5-nucleotidase			5utr	qHvDRR-GS44	GW	5
HORVU.MOREX.r3.5HG0507820	Methyl-CpG binding domain containing protein, expressed		Tolerated/Deleterious		qHvDRR-GS44	GW	5
HORVU.MOREX.r3.5HG0510000	Glycosyltransferase			5utr	qHvDRR-GS45	GW, GA, TGW	5
HORVU.MOREX.r3.5HG0510050	Kinase-like protein	5utr/intron			qHvDRR-GS45	GW, GA, TGW	5
HORVU.MOREX.r3.5HG0510060	Histone H2B	exon			qHvDRR-GS45	GW, GA, TGW	5
HORVU.MOREX.r3.5HG0510080	Pentatricopeptide repeat-containing protein, putative		Tolerated/Deleterious		qHvDRR-GS45	GW, GA, TGW	5
HORVU.MOREX.r3.5HG0510110	Pre-mRNA cleavage complex 2 protein Pcf11, putative isoform 2			5utr	qHvDRR-GS45	GW, GA, TGW	5
HORVU.MOREX.r3.5HG0510200	Protein OBERON 1	5utr			qHvDRR-GS45	GW, GA, TGW	5
HORVU.MOREX.r3.5HG0510220	Seed maturation protein/ Late embryogenesis abundant protein			5utr	qHvDRR-GS45	GW, GA, TGW	5
HORVU.MOREX.r3.5HG0510230	Dirigent protein	5utr			qHvDRR-GS45	GW, GA, TGW	5
HORVU.MOREX.r3.5HG0510280	Acyl-CoA N-acyltransferase with RING/FYVE/PHD-type zinc finger protein, putative			5utr/exon	qHvDRR-GS45	GW, GA, TGW	5
HORVU.MOREX.r3.5HG0510450	NAD(P)H dehydrogenase (Quinone)		Tolerated	5utr	qHvDRR-GS45	GW, GA, TGW	5
HORVU.MOREX.r3.5HG0510470	Cytosolic Fe-S cluster assembly factor NAR1	intron			qHvDRR-GS45	GW, GA, TGW	5
HORVU.MOREX.r3.5HG0510550	Beta-glucosidase	5utr			qHvDRR-GS45	GW, GA, TGW	5
HORVU.MOREX.r3.5HG0510570	ATP-dependent DNA helicase pif1		Deleterious/Tolerated	5utr	qHvDRR-GS45	GW, GA, TGW	5
HORVU.MOREX.r3.5HG0510590	Beta-glucosidase		Tolerated	5utr/exon	qHvDRR-GS45	GW, GA, TGW	5
HORVU.MOREX.r3.5HG0510610	F-box domain containing protein			5utr	qHvDRR-GS45	GW, GA, TGW	5
HORVU.MOREX.r3.5HG0510620	Pentatricopeptide repeat-containing protein		Tolerated/Deleterious	5utr	qHvDRR-GS45	GW, GA, TGW	5
HORVU.MOREX.r3.5HG0510630	Receptor-like protein kinase	5utr	Tolerated/Deleterious	5utr	qHvDRR-GS45	GW, GA, TGW	5
HORVU.MOREX.r3.5HG0510640	Beta-glucosidase		Tolerated/Deleterious	5utr	qHvDRR-GS45	GW, GA, TGW	5
HORVU.MOREX.r3.5HG0510650	Beta-glucosidase		Tolerated/Deleterious	5utr/exon	qHvDRR-GS45	GW, GA, TGW	5
HORVU.MOREX.r3.5HG0510670	DNA topoisomerase	5utr			qHvDRR-GS45	GW, GA, TGW	5
HORVU.MOREX.r3.5HG0510700	Beta-glucosidase			5utr/exon	qHvDRR-GS45	GW, GA, TGW	5
HORVU.MOREX.r3.5HG0510760	Protein kinase	5utr		5utr/exon	qHvDRR-GS45	GW, GA, TGW	5
HORVU.MOREX.r3.5HG0510770	Protein-lysine N-methyltransferase			5utr	qHvDRR-GS45	GW, GA, TGW	5
HORVU.MOREX.r3.5HG0510820	Universal stress protein family protein			5utr	qHvDRR-GS45	GW, GA, TGW	5
HORVU.MOREX.r3.5HG0510830	Tetratricopeptide repeat protein	5utr		5utr	qHvDRR-GS45	GW, GA, TGW	5
HORVU.MOREX.r3.5HG0510850	LURP-one-like protein			5utr	qHvDRR-GS45	GW, GA, TGW	5
HORVU.MOREX.r3.5HG0510860	Kinesin-like protein	5utr	Tolerated/Tolerated	5utr/exon	qHvDRR-GS45	GW, GA, TGW	5
HORVU.MOREX.r3.5HG0510870	Strictosidine synthase	5utr/intron		5utr/exon	qHvDRR-GS45	GW, GA, TGW	5
HORVU.MOREX.r3.5HG0510940	HMG-Y-related protein A		Tolerated		qHvDRR-GS45	GW, GA, TGW	5
HORVU.MOREX.r3.5HG0510950	Glucan endo-1,3-beta-glucosidase-like protein	5utr	Deleterious/Tolerated/Stop-gain		qHvDRR-GS45	GW, GA, TGW	5
HORVU.MOREX.r3.5HG0510970	Glucan endo-1,3-beta-glucosidase 1		Tolerated/Start-lost		qHvDRR-GS45	GW, GA, TGW	5
HORVU.MOREX.r3.5HG0510990	oligopeptide transporter	5utr			qHvDRR-GS45	GW, GA, TGW	5
HORVU.MOREX.r3.5HG0511090	Phytochrome	5utr		5utr/exon	qHvDRR-GS45	GW, GA, TGW	5
HORVU.MOREX.r3.5HG0511150	Potassium channel	5utr			qHvDRR-GS45	GW, GA, TGW	5
HORVU.MOREX.r3.5HG0511210	MADS box transcription factor			5utr/exon	qHvDRR-GS45	GW, GA, TGW	5
HORVU.MOREX.r3.5HG0511250	MADS-box transcription factor			5utr/exon	qHvDRR-GS45	GW, GA, TGW	5
HORVU.MOREX.r3.5HG0511290	protein kinase family protein	5utr/exon/intron		5utr	qHvDRR-GS45	GW, GA, TGW	5
HORVU.MOREX.r3.5HG0511330	COBRA-like protein			5utr/exon	qHvDRR-GS45	GW, GA, TGW	5
HORVU.MOREX.r3.5HG0511400	COBRA protein		Tolerated	5utr	qHvDRR-GS45	GW, GA, TGW	5
HORVU.MOREX.r3.5HG0511430	WD repeat-containing protein	5utr/intron			qHvDRR-GS45	GW, GA, TGW	5
HORVU.MOREX.r3.5HG0511450	ABC transporter B family protein			5utr/exon	qHvDRR-GS45	GW, GA, TGW	5
HORVU.MOREX.r3.5HG0511460	ABC transporter B family protein			5utr	qHvDRR-GS45	GW, GA, TGW	5
HORVU.MOREX.r3.5HG0511470	Haloacid dehalogenase-like hydrolase (HAD) superfamily protein			5utr/exon	qHvDRR-GS45	GW, GA, TGW	5
HORVU.MOREX.r3.5HG0511490	Receptor-like kinase	5utr			qHvDRR-GS45	GW, GA, TGW	5
HORVU.MOREX.r3.5HG0511500	Glucan endo-1,3-beta-glucosidase 3			5utr/exon	qHvDRR-GS45	GW, GA, TGW	5
HORVU.MOREX.r3.5HG0511510	Transmembrane protein adipocyte-associated 1	5utr			qHvDRR-GS45	GW, GA, TGW	5
HORVU.MOREX.r3.5HG0511520	RNA polymerase-associated protein LEO1	intron			qHvDRR-GS45	GW, GA, TGW	5
HORVU.MOREX.r3.5HG0511600	Dentin sialophosphoprotein-like protein, putative	5utr			qHvDRR-GS45	GW, GA, TGW	5
HORVU.MOREX.r3.5HG0511630	UDP-glycosyltransferase	5utr			qHvDRR-GS45	GW, GA, TGW	5
HORVU.MOREX.r3.5HG0511640	UDP-glycosyltransferase	intron/5utr			qHvDRR-GS45	GW, GA, TGW	5
HORVU.MOREX.r3.5HG0511670	UDP-glycosyltransferase	5utr/exon/intron			qHvDRR-GS45	GW, GA, TGW	5
HORVU.MOREX.r3.5HG0511730	Phosphate translocator-related family protein	5utr/exon/intron			qHvDRR-GS45	GW, GA, TGW	5
HORVU.MOREX.r3.5HG0511790	WRKY transcription factor	intron			qHvDRR-GS45	GW, GA, TGW	5
HORVU.MOREX.r3.5HG0511830	Ankyrin repeat family protein			5utr/exon	qHvDRR-GS45	GW, GA, TGW	5
HORVU.MOREX.r3.5HG0511860	Blue copper protein			5utr	qHvDRR-GS45	GW, GA, TGW	5
HORVU.MOREX.r3.5HG0511890	Serine/threonine phosphatase-like protein			exon	qHvDRR-GS45	GW, GA, TGW	5
HORVU.MOREX.r3.5HG0511920	Blue copper protein	5utr			qHvDRR-GS45	GW, GA, TGW	5
HORVU.MOREX.r3.5HG0511930	Ring finger protein, putative	5utr			qHvDRR-GS45	GW, GA, TGW	5
HORVU.MOREX.r3.5HG0511950	Kinesin-like protein	5utr			qHvDRR-GS45	GW, GA, TGW	5
HORVU.MOREX.r3.5HG0511960	Disease resistance protein RPM1	5utr/exon/intron			qHvDRR-GS45	GW, GA, TGW	5
HORVU.MOREX.r3.5HG0512150	Protein kinase family protein, putative, expressed		Tolerated/Deleterious		qHvDRR-GS45	GW, GA, TGW	5
HORVU.MOREX.r3.5HG0512210	WRKY transcription factor		Tolerated		qHvDRR-GS46	GW, TGW	5
HORVU.MOREX.r3.5HG0512230	Protein ENHANCED DISEASE RESISTANCE 2-like			5utr/exon	qHvDRR-GS46	GW, TGW	5
HORVU.MOREX.r3.5HG0512240	Origin recognition complex subunit protein 5	5utr		5utr	qHvDRR-GS46	GW, TGW	5
HORVU.MOREX.r3.5HG0512250	Receptor-like kinase, putative			5utr	qHvDRR-GS46	GW, TGW	5
HORVU.MOREX.r3.5HG0512260	basic helix-loop-helix (bHLH) DNA-binding superfamily protein	5utr		5utr	qHvDRR-GS46	GW, TGW	5
HORVU.MOREX.r3.5HG0512270	GDSL esterase/lipase			5utr	qHvDRR-GS46	GW, TGW	5
HORVU.MOREX.r3.5HG0512360	TIP41-like family protein	5utr		5utr/exon	qHvDRR-GS46	GW, TGW	5
HORVU.MOREX.r3.5HG0512370	Kinase family protein			5utr	qHvDRR-GS46	GW, TGW	5
HORVU.MOREX.r3.5HG0512380	Aspartate-semialdehyde dehydrogenase, N-acetyl-gamma-glutamyl-phosphate reductase	5utr	Tolerated	5utr/exon	qHvDRR-GS46	GW, TGW	5
HORVU.MOREX.r3.5HG0512390	Gibberellin-regulated protein 1	5utr	Tolerated	5utr	qHvDRR-GS46	GW, TGW	5
HORVU.MOREX.r3.5HG0512400	GDSL esterase/lipase			5utr	qHvDRR-GS46	GW, TGW	5
HORVU.MOREX.r3.5HG0512410	Upstream activation factor subunit spp27			5utr/exon	qHvDRR-GS46	GW, TGW	5
HORVU.MOREX.r3.5HG0512430	Phosphatase 2C family protein			5utr	qHvDRR-GS46	GW, TGW	5
HORVU.MOREX.r3.5HG0512440	Ankyrin repeat family protein, putative, expressed	intron		5utr	qHvDRR-GS46	GW, TGW	5
HORVU.MOREX.r3.5HG0512450	Peroxidase	5utr/exon/intron			qHvDRR-GS46	GW, TGW	5
HORVU.MOREX.r3.5HG0512470	Peroxidase			5utr	qHvDRR-GS46	GW, TGW	5
HORVU.MOREX.r3.5HG0512480	Peroxidase			5utr	qHvDRR-GS46	GW, TGW	5
HORVU.MOREX.r3.5HG0512490	Peroxidase			5utr/exon	qHvDRR-GS46	GW, TGW	5
HORVU.MOREX.r3.5HG0512500	Pentatricopeptide repeat protein	5utr		5utr	qHvDRR-GS46	GW, TGW	5
HORVU.MOREX.r3.5HG0512510	Subtilisin-like protease			5utr	qHvDRR-GS46	GW, TGW	5
HORVU.MOREX.r3.5HG0512520	Chaperone protein DnaJ	5utr		5utr/exon	qHvDRR-GS46	GW, TGW	5
HORVU.MOREX.r3.5HG0512540	Prolyl 4-hydroxylase alpha subunit, putative	exon		exon	qHvDRR-GS46	GW, TGW	5
HORVU.MOREX.r3.5HG0512550	Protein kinase			5utr	qHvDRR-GS46	GW, TGW	5
HORVU.MOREX.r3.5HG0512590	T-box transcription factor, putative (DUF863)	5utr		5utr	qHvDRR-GS46	GW, TGW	5
HORVU.MOREX.r3.5HG0512630	Ribosomal RNA adenine dimethylase family protein			5utr	qHvDRR-GS46	GW, TGW	5
HORVU.MOREX.r3.5HG0512640	K+ uptake permease 9			5utr	qHvDRR-GS46	GW, TGW	5
HORVU.MOREX.r3.5HG0512660	QWRF motif protein (DUF566)			5utr	qHvDRR-GS46	GW, TGW	5
HORVU.MOREX.r3.5HG0512680	Protein kinase			5utr	qHvDRR-GS46	GW, TGW	5
HORVU.MOREX.r3.5HG0512710	N-acetyltransferase, putative, expressed			5utr	qHvDRR-GS46	GW, TGW	5
HORVU.MOREX.r3.5HG0512730	Zinc-finger protein			5utr	qHvDRR-GS46	GW, TGW	5
HORVU.MOREX.r3.5HG0512760	Upstream activation factor subunit spp27	intron		exon	qHvDRR-GS46	GW, TGW	5
HORVU.MOREX.r3.5HG0512830	Dof zinc finger protein			5utr	qHvDRR-GS46	GW, TGW	5
HORVU.MOREX.r3.5HG0512860	Kinase family protein	5utr/exon/intron	Deleterious	5utr	qHvDRR-GS46	GW, TGW	5
HORVU.MOREX.r3.5HG0512870	Tunicamycin induced 1		Deleterious/Tolerated	5utr	qHvDRR-GS46	GW, TGW	5
HORVU.MOREX.r3.5HG0512880	Processing peptidase			5utr	qHvDRR-GS46	GW, TGW	5
HORVU.MOREX.r3.5HG0512890	Nuclear pore complex protein NUP58			5utr	qHvDRR-GS46	GW, TGW	5
HORVU.MOREX.r3.5HG0512910	Nodulation signaling protein 1			5utr	qHvDRR-GS46	GW, TGW	5
HORVU.MOREX.r3.5HG0512920	ARGONAUTE 3	5utr	Tolerated	5utr/exon	qHvDRR-GS46	GW, TGW	5
HORVU.MOREX.r3.5HG0512930	Maternal effect embryo arrest 14-1			5utr	qHvDRR-GS46	GW, TGW	5
HORVU.MOREX.r3.5HG0512940	Ubiquinone biosynthesis monooxygenase COQ6, mitochondrial			5utr	qHvDRR-GS46	GW, TGW	5
HORVU.MOREX.r3.5HG0512980	Molybdenum cofactor sulfurase			5utr	qHvDRR-GS46	GW, TGW	5
HORVU.MOREX.r3.5HG0513000	Transcription factor GTE1			5utr	qHvDRR-GS46	GW, TGW	5
HORVU.MOREX.r3.5HG0513020	Transmembrane protein 147			5utr	qHvDRR-GS46	GW, TGW	5
HORVU.MOREX.r3.5HG0513030	Myb family transcription factor-like protein	intron		5utr	qHvDRR-GS46	GW, TGW	5
HORVU.MOREX.r3.5HG0513040	Ribonuclease H-like superfamily protein		Tolerated/Stop-gain	5utr	qHvDRR-GS46	GW, TGW	5
HORVU.MOREX.r3.5HG0513090	binding protein	5utr		5utr	qHvDRR-GS46	GW, TGW	5
HORVU.MOREX.r3.5HG0513100	Proteasome assembly chaperone 2		Tolerated		qHvDRR-GS46	GW, TGW	5
HORVU.MOREX.r3.5HG0513140	Serine/threonine protein phosphatase 7 long form isogeny		Deleterious	5utr	qHvDRR-GS46	GW, TGW	5
HORVU.MOREX.r3.5HG0513170	BTB/POZ domain-containing protein		Tolerated	exon	qHvDRR-GS46	GW, TGW	5
HORVU.MOREX.r3.5HG0513180	Pentatricopeptide repeat-containing protein			5utr	qHvDRR-GS46	GW, TGW	5
HORVU.MOREX.r3.5HG0513190	Cold acclimation protein			5utr/exon	qHvDRR-GS46	GW, TGW	5
HORVU.MOREX.r3.5HG0513200	Cold acclimation protein			5utr	qHvDRR-GS46	GW, TGW	5
HORVU.MOREX.r3.5HG0513210	CASP-like protein		Tolerated	5utr	qHvDRR-GS46	GW, TGW	5
HORVU.MOREX.r3.5HG0513230	DNA mismatch repair protein Msh6-1			5utr	qHvDRR-GS46	GW, TGW	5
HORVU.MOREX.r3.5HG0513260	HTH-type transcriptional regulator		Tolerated	5utr	qHvDRR-GS46	GW, TGW	5
HORVU.MOREX.r3.5HG0513290	transmembrane protein (DUF616)	5utr/exon/intron		5utr	qHvDRR-GS46	GW, TGW	5
HORVU.MOREX.r3.5HG0513310	BTB/POZ domain-containing protein	5utr		5utr/exon	qHvDRR-GS46	GW, TGW	5
HORVU.MOREX.r3.5HG0513340	Basic-leucine zipper (bZIP) transcription factor family protein			5utr	qHvDRR-GS46	GW, TGW	5
HORVU.MOREX.r3.5HG0513350	Protein PHLOEM PROTEIN 2-LIKE A10			5utr	qHvDRR-GS46	GW, TGW	5
HORVU.MOREX.r3.5HG0513360	E3 ubiquitin-protein ligase MARCH6	5utr/exon		5utr	qHvDRR-GS46	GW, TGW	5
HORVU.MOREX.r3.5HG0513370	Basic-leucine zipper (BZIP) transcription factor family			5utr	qHvDRR-GS46	GW, TGW	5
HORVU.MOREX.r3.5HG0513380	RNA-binding protein-like	5utr			qHvDRR-GS46	GW, TGW	5
HORVU.MOREX.r3.5HG0513410	AP2-like ethylene-responsive transcription factor			5utr/exon	qHvDRR-GS46	GW, TGW	5
HORVU.MOREX.r3.5HG0513420	Chitinase	5utr		5utr	qHvDRR-GS46	GW, TGW	5
HORVU.MOREX.r3.5HG0513440	Cellulose synthase-like protein			exon	qHvDRR-GS46	GW, TGW	5
HORVU.MOREX.r3.5HG0513490	Myb transcription factor			5utr	qHvDRR-GS46	GW, TGW	5
HORVU.MOREX.r3.5HG0513530	Homeobox protein knotted-1-like 1	5utr			qHvDRR-GS46	GW, TGW	5
HORVU.MOREX.r3.5HG0513560	Eukaryotic translation initiation factor 3 subunit C	5utr		5utr	qHvDRR-GS46	GW, TGW	5
HORVU.MOREX.r3.5HG0513580	Gag polyprotein		Tolerated		qHvDRR-GS46	GW, TGW	5
HORVU.MOREX.r3.5HG0513630	Lectin receptor kinase			5utr	qHvDRR-GS46	GW, TGW	5
HORVU.MOREX.r3.5HG0513640	Serine/threonine-protein phosphatase 7 long form	5utr		5utr	qHvDRR-GS46	GW, TGW	5
HORVU.MOREX.r3.5HG0513650	RNA-directed DNA polymerase (reverse transcriptase)-related family protein			5utr	qHvDRR-GS46	GW, TGW	5
HORVU.MOREX.r3.5HG0513730	DUF1005 family protein			5utr	qHvDRR-GS46	GW, TGW	5
HORVU.MOREX.r3.5HG0513750	Mitochondrial transcription termination factor family protein			5utr	qHvDRR-GS46	GW, TGW	5
HORVU.MOREX.r3.5HG0513770	Receptor protein kinase-like protein			5utr/exon	qHvDRR-GS46	GW, TGW	5
HORVU.MOREX.r3.5HG0513780	Kinesin-like protein			5utr	qHvDRR-GS46	GW, TGW	5
HORVU.MOREX.r3.5HG0513800	Non-specific serine/threonine protein kinase		Tolerated	5utr/exon	qHvDRR-GS46	GW, TGW	5
HORVU.MOREX.r3.5HG0513810	Malate dehydrogenase		Tolerated	5utr	qHvDRR-GS46	GW, TGW	5
HORVU.MOREX.r3.5HG0513830	Tubulin alpha chain			5utr/exon	qHvDRR-GS46	GW, TGW	5
HORVU.MOREX.r3.6HG0541410	Nitrate reductase		Tolerated/Deleterious	5utr/exon	qHvDRR-GS48	GW	6
HORVU.MOREX.r3.6HG0541440	Glycosyltransferase	5utr	Tolerated/Deleterious	5utr	qHvDRR-GS48	GW	6
HORVU.MOREX.r3.6HG0541450	No-apical-meristem-associated carboxy-terminal domain protein			5utr	qHvDRR-GS48	GW	6
HORVU.MOREX.r3.6HG0541490	Mitochondrial transcription termination factor-like		Deleterious	5utr	qHvDRR-GS48	GW	6
HORVU.MOREX.r3.6HG0541500	Mitochondrial transcription termination factor-like	5utr	Deleterious	5utr/exon	qHvDRR-GS48	GW	6
HORVU.MOREX.r3.6HG0541510	COPII coat assembly protein sec16		Tolerated/Deleterious	5utr/exon	qHvDRR-GS48	GW	6
HORVU.MOREX.r3.6HG0541540	RNA binding		Tolerated	5utr	qHvDRR-GS48	GW	6
HORVU.MOREX.r3.6HG0541550	Ripening-related protein	5utr	Deleterious	5utr	qHvDRR-GS48	GW	6
HORVU.MOREX.r3.6HG0541560	Ripening-related protein		Tolerated/Deleterious	5utr	qHvDRR-GS48	GW	6
HORVU.MOREX.r3.6HG0541570	Ripening related protein family			5utr	qHvDRR-GS48	GW	6
HORVU.MOREX.r3.6HG0541580	Aspartate aminotransferase		Tolerated	5utr/exon	qHvDRR-GS48	GW	6
HORVU.MOREX.r3.6HG0541590	Protein kinase		Tolerated	5utr	qHvDRR-GS48	GW	6
HORVU.MOREX.r3.6HG0541630	LINE-1 reverse transcriptase like		Deleterious/Tolerated		qHvDRR-GS48	GW	6
HORVU.MOREX.r3.6HG0541650	Mitochondrial transcription termination factor-like		Tolerated	5utr	qHvDRR-GS48	GW	6
HORVU.MOREX.r3.6HG0541660	Mitochondrial transcription termination factor-like		Start-lost/Deleterious	5utr	qHvDRR-GS48	GW	6
HORVU.MOREX.r3.6HG0541690	Mitochondrial transcription termination factor-like		Deleterious/Tolerated		qHvDRR-GS48	GW	6
HORVU.MOREX.r3.6HG0541700	Mitochondrial transcription termination factor-like		Tolerated/Tolerated		qHvDRR-GS48	GW	6
HORVU.MOREX.r3.6HG0541730	AGAMOUS-like MADS-box protein		Tolerated/Deleterious/Stop-gain	5utr	qHvDRR-GS48	GW	6
HORVU.MOREX.r3.6HG0541740	Mitochondrial transcription termination factor-like		Tolerated	5utr	qHvDRR-GS48	GW	6
HORVU.MOREX.r3.6HG0541750	Mitochondrial transcription termination factor-like		Deleterious/Tolerated		qHvDRR-GS48	GW	6
HORVU.MOREX.r3.6HG0541760	Pathogenesis-related thaumatin superfamily protein		Tolerated	5utr	qHvDRR-GS48	GW	6
HORVU.MOREX.r3.6HG0541770	Myotubularin	5utr	Deleterious/Tolerated	5utr	qHvDRR-GS48	GW	6
HORVU.MOREX.r3.6HG0541780	Pathogenesis-related thaumatin superfamily protein	5utr		5utr	qHvDRR-GS48	GW	6
HORVU.MOREX.r3.6HG0541790	Mitochondrial transcription termination factor-like	5utr		5utr	qHvDRR-GS48	GW	6
HORVU.MOREX.r3.6HG0541800	Acetyltransferase component of pyruvate dehydrogenase complex	5utr/exon/intron	Deleterious/Tolerated	5utr	qHvDRR-GS48	GW	6
HORVU.MOREX.r3.6HG0541850	transmembrane protein, putative (DUF594)	5utr/intron	Tolerated/Deleterious	5utr/exon	qHvDRR-GS48	GW	6
HORVU.MOREX.r3.6HG0541860	Polyadenylate-binding protein-interacting protein 4	intron/5utr	Tolerated	5utr/exon	qHvDRR-GS48	GW	6
HORVU.MOREX.r3.6HG0541890	Sentrin-specific protease 1	5utr	Tolerated		qHvDRR-GS48	GW	6
HORVU.MOREX.r3.6HG0541910	Protein kinase-like	5utr	Tolerated/Deleterious	5utr/exon	qHvDRR-GS48	GW	6
HORVU.MOREX.r3.6HG0541920	Mitochondrial inner membrane protease subunit 1	intron	Tolerated	5utr/exon	qHvDRR-GS48	GW	6
HORVU.MOREX.r3.6HG0541940	S-adenosyl-L-methionine-dependent methyltransferases superfamily protein	5utr	Deleterious/Tolerated	5utr/exon	qHvDRR-GS48	GW	6
HORVU.MOREX.r3.6HG0541950	Multidrug and toxin extrusion protein 2		Tolerated/Deleterious	5utr/exon	qHvDRR-GS48	GW	6
HORVU.MOREX.r3.6HG0541960	Werner Syndrome-like exonuclease			5utr	qHvDRR-GS48	GW	6
HORVU.MOREX.r3.6HG0541970	Werner Syndrome-like exonuclease	5utr/exon/intron		5utr	qHvDRR-GS48	GW	6
HORVU.MOREX.r3.6HG0541980	EF-hand calcium-binding domain-containing protein 5	5utr/exon/intron		5utr	qHvDRR-GS48	GW	6
HORVU.MOREX.r3.6HG0542020	NBS-LRR resistance-like protein	5utr	Tolerated/Deleterious/Stop-gain	5utr/exon	qHvDRR-GS48	GW	6
HORVU.MOREX.r3.6HG0542030	Acid beta-fructofuranosidase	5utr/exon/intron	Deleterious/Tolerated	5utr	qHvDRR-GS48	GW	6
HORVU.MOREX.r3.6HG0542040	Acid beta-fructofuranosidase	5utr		5utr/exon	qHvDRR-GS48	GW	6
HORVU.MOREX.r3.6HG0542050	Acid beta-fructofuranosidase		Tolerated/Deleterious	5utr	qHvDRR-GS48	GW	6
HORVU.MOREX.r3.6HG0542070	Di-glucose binding protein with Kinesin motor domain-containing protein		Tolerated/Deleterious/	5utr	qHvDRR-GS48	GW	6
HORVU.MOREX.r3.6HG0542090	Werner Syndrome-like exonuclease		Tolerated		qHvDRR-GS48	GW	6
HORVU.MOREX.r3.6HG0542100	Galactose oxidase/kelch repeat superfamily protein	5utr		5utr	qHvDRR-GS48	GW	6
HORVU.MOREX.r3.6HG0542110	RING finger protein		Tolerated	5utr	qHvDRR-GS48	GW	6
HORVU.MOREX.r3.6HG0542120	Pentatricopeptide repeat-containing family protein			5utr	qHvDRR-GS48	GW	6
HORVU.MOREX.r3.6HG0542140	Pentatricopeptide repeat-containing family protein			5utr	qHvDRR-GS48	GW	6
HORVU.MOREX.r3.6HG0542170	NBS-LRR resistance-like protein		Stop-gain/Deleterious		qHvDRR-GS48	GW	6
HORVU.MOREX.r3.6HG0542210	Zinc finger with UFM1-specific peptidase domain protein		Deleterious/Tolerated	5utr/exon	qHvDRR-GS48	GW	6
HORVU.MOREX.r3.6HG0542260	F-box domain containing protein		Deleterious/Tolerated	5utr/exon	qHvDRR-GS48	GW	6
HORVU.MOREX.r3.6HG0542290	Kinase family protein	intron/5utr	Tolerated/Deleterious/Stop-gain	5utr/exon	qHvDRR-GS48	GW	6
HORVU.MOREX.r3.6HG0542300	High affinity nitrate transporter 2.4		Tolerated	5utr	qHvDRR-GS48	GW	6
HORVU.MOREX.r3.6HG0542310	Transmembrane protein			5utr/exon	qHvDRR-GS48	GW	6
HORVU.MOREX.r3.6HG0542320	Kinase family protein	5utr	Tolerated/Deleterious	5utr	qHvDRR-GS48	GW	6
HORVU.MOREX.r3.6HG0542330	Werner Syndrome-like exonuclease	5utr		5utr	qHvDRR-GS48	GW	6
HORVU.MOREX.r3.6HG0542340	Werner Syndrome-like exonuclease	5utr		5utr	qHvDRR-GS48	GW	6
HORVU.MOREX.r3.6HG0542350	B3 domain-containing protein	5utr/exon/intron	Deleterious	5utr/exon	qHvDRR-GS48	GW	6
HORVU.MOREX.r3.6HG0542370	Protein kinase family protein			exon	qHvDRR-GS48	GW	6
HORVU.MOREX.r3.6HG0542390	Protein kinase family protein	5utr/exon/intron	Tolerated	exon	qHvDRR-GS48	GW	6
HORVU.MOREX.r3.6HG0542480	Wall-associated receptor kinase 5	5utr		5utr	qHvDRR-GS48	GW	6
HORVU.MOREX.r3.6HG0542490	Protein kinase family protein		Deleterious/Tolerated	exon	qHvDRR-GS48	GW	6
HORVU.MOREX.r3.6HG0542550	Protein kinase family protein			5utr	qHvDRR-GS48	GW	6
HORVU.MOREX.r3.6HG0542560	wall-associated receptor kinase-like protein		Tolerated/Tolerated		qHvDRR-GS48	GW	6
HORVU.MOREX.r3.6HG0542570	Werner Syndrome-like exonuclease			5utr/exon	qHvDRR-GS48	GW	6
HORVU.MOREX.r3.6HG0542580	Ribonuclease P protein subunit P38-like protein			5utr	qHvDRR-GS48	GW	6
HORVU.MOREX.r3.6HG0542590	3-ketoacyl-CoA synthase		Tolerated/Deleterious	5utr	qHvDRR-GS48	GW	6
HORVU.MOREX.r3.6HG0542610	Chloroplast stem-loop binding protein	5utr	Tolerated	5utr	qHvDRR-GS48	GW	6
HORVU.MOREX.r3.6HG0542620	F-box domain containing protein, expressed	5utr	Tolerated/Deleterious	5utr	qHvDRR-GS48	GW	6
HORVU.MOREX.r3.6HG0542640	Plant/F1M20-13 protein		Deleterious/Tolerated	5utr	qHvDRR-GS48	GW	6
HORVU.MOREX.r3.6HG0542660	Two-component response regulator	exon/5utr/intron		5utr	qHvDRR-GS48	GW	6
HORVU.MOREX.r3.6HG0542670	Two-component response regulator		Tolerated	5utr	qHvDRR-GS48	GW	6
HORVU.MOREX.r3.6HG0542700	Holliday junction ATP-dependent DNA helicase RuvB		Tolerated/Deleterious	5utr/exon	qHvDRR-GS48	GW	6
HORVU.MOREX.r3.6HG0542720	Lysine-specific demethylase 3B	5utr	Tolerated/Deleterious	5utr/exon	qHvDRR-GS48	GW	6
HORVU.MOREX.r3.6HG0542730	Protein KINESIN LIGHT CHAIN-RELATED 3			5utr/exon	qHvDRR-GS48	GW	6
HORVU.MOREX.r3.6HG0542750	Flowering promoting factor-like 1	exon/intron		5utr/exon	qHvDRR-GS48	GW	6
HORVU.MOREX.r3.6HG0542760	Flowering promoting factor-like 1	5utr		5utr	qHvDRR-GS48	GW	6
HORVU.MOREX.r3.6HG0542770	B3 domain-containing protein	5utr/exon/intron		5utr	qHvDRR-GS48	GW	6
HORVU.MOREX.r3.6HG0542780	Methionine--tRNA ligase	5utr	Deleterious	5utr	qHvDRR-GS48	GW	6
HORVU.MOREX.r3.6HG0542790	GDSL esterase/lipase		Tolerated	5utr	qHvDRR-GS48	GW	6
HORVU.MOREX.r3.6HG0542860	Two-component response regulator ARR11	5utr/exon/intron			qHvDRR-GS48	GW	6
HORVU.MOREX.r3.6HG0542870	Two-component response regulator			5utr/exon	qHvDRR-GS48	GW	6
HORVU.MOREX.r3.6HG0542900	F-box family protein			5utr	qHvDRR-GS48	GW	6
HORVU.MOREX.r3.6HG0542940	Allene oxide synthase	5utr		5utr	qHvDRR-GS48	GW	6
HORVU.MOREX.r3.6HG0542970	Receptor-like kinase		Deleterious	5utr	qHvDRR-GS48	GW	6
HORVU.MOREX.r3.6HG0542980	Serine/Threonine-kinase ATM-like protein	5utr		5utr	qHvDRR-GS48	GW	6
HORVU.MOREX.r3.6HG0542990	chromatin remodeling factor	5utr	Tolerated		qHvDRR-GS48	GW	6
HORVU.MOREX.r3.6HG0543110	Pre-mRNA-processing protein 40A			5utr	qHvDRR-GS48	GW	6
HORVU.MOREX.r3.6HG0543150	Protein kinase family protein	5utr		5utr	qHvDRR-GS48	GW	6
HORVU.MOREX.r3.6HG0543170	Subtilisin-like protease		Deleterious		qHvDRR-GS48	GW	6
HORVU.MOREX.r3.6HG0543180	Germin-like protein	5utr/exon		5utr	qHvDRR-GS48	GW	6
HORVU.MOREX.r3.6HG0543200	Epoxide hydrolase 2		Tolerated/Deleterious	5utr	qHvDRR-GS48	GW	6
HORVU.MOREX.r3.6HG0543250	Receptor-like protein kinase	5utr	Tolerated	5utr	qHvDRR-GS48	GW	6
HORVU.MOREX.r3.6HG0543260	zinc finger MYM-type-like protein	5utr		5utr	qHvDRR-GS48	GW	6
HORVU.MOREX.r3.6HG0543300	transmembrane protein, putative (DUF247)	intron		5utr/exon	qHvDRR-GS48	GW	6
HORVU.MOREX.r3.6HG0543310	Peroxidase	5utr/exon/intron	Tolerated	5utr/exon	qHvDRR-GS48	GW	6
HORVU.MOREX.r3.6HG0543320	Mitochondrial transcription termination factor-like	5utr	Deleterious/Tolerated	5utr	qHvDRR-GS48	GW	6
HORVU.MOREX.r3.6HG0543350	Mitochondrial transcription termination factor-like		Tolerated/Deleterious	5utr	qHvDRR-GS48	GW	6
HORVU.MOREX.r3.6HG0543360	Mitochondrial transcription termination factor-like		Deleterious/Tolerated		qHvDRR-GS48	GW	6
HORVU.MOREX.r3.6HG0543370	Mitochondrial transcription termination factor-like		Deleterious/Tolerated	5utr	qHvDRR-GS48	GW	6
HORVU.MOREX.r3.6HG0543380	High affinity nitrate transporter	5utr/exon		5utr	qHvDRR-GS48	GW	6
HORVU.MOREX.r3.6HG0543390	High affinity nitrate transporter	exon		5utr	qHvDRR-GS48	GW	6
HORVU.MOREX.r3.6HG0543400	High affinity nitrate transporter			5utr	qHvDRR-GS48	GW	6
HORVU.MOREX.r3.6HG0543410	High affinity nitrate transporter		Tolerated	5utr	qHvDRR-GS48	GW	6
HORVU.MOREX.r3.6HG0543440	Mitochondrial transcription termination factor-like		Tolerated/Deleterious	5utr/exon	qHvDRR-GS48	GW	6
HORVU.MOREX.r3.6HG0543450	Mitochondrial transcription termination factor-like	5utr/exon/intron	Tolerated/Deleterious	5utr	qHvDRR-GS48	GW	6
HORVU.MOREX.r3.6HG0543460	Mitochondrial transcription termination factor-like		Tolerated/Deleterious		qHvDRR-GS48	GW	6
HORVU.MOREX.r3.6HG0543480	Disease resistance protein (NBS-LRR class) family	5utr/intron/exon	Tolerated/Deleterious	5utr/exon	qHvDRR-GS48	GW	6
HORVU.MOREX.r3.6HG0543490	Mitochondrial transcription termination factor-like	5utr		5utr	qHvDRR-GS48	GW	6
HORVU.MOREX.r3.6HG0543500	Mitochondrial transcription termination factor-like	5utr	Tolerated/Deleterious	5utr	qHvDRR-GS48	GW	6
HORVU.MOREX.r3.6HG0543510	High affinity nitrate transporter	5utr	Tolerated/Deleterious	5utr	qHvDRR-GS48	GW	6
HORVU.MOREX.r3.6HG0543520	Pre-mRNA-processing factor 39		Tolerated	5utr/exon	qHvDRR-GS48	GW	6
HORVU.MOREX.r3.6HG0543540	Expansin protein	5utr	Deleterious/Tolerated	5utr/exon	qHvDRR-GS48	GW	6
HORVU.MOREX.r3.6HG0543550	Expansin protein	5utr	Tolerated	5utr	qHvDRR-GS48	GW	6
HORVU.MOREX.r3.6HG0543560	High affinity nitrate transporter			5utr	qHvDRR-GS48	GW	6
HORVU.MOREX.r3.6HG0543570	High affinity nitrate transporter	5utr		5utr	qHvDRR-GS48	GW	6
HORVU.MOREX.r3.6HG0543580	High affinity nitrate transporter	5utr/exon	Tolerated/Deleterious	5utr	qHvDRR-GS48	GW	6
HORVU.MOREX.r3.6HG0543590	High affinity nitrate transporter	5utr	Tolerated	5utr	qHvDRR-GS48	GW	6
HORVU.MOREX.r3.6HG0543600	NADPH:quinone oxidoreductase		Tolerated	5utr	qHvDRR-GS48	GW	6
HORVU.MOREX.r3.6HG0543610	Alpha/beta-Hydrolases superfamily protein, putative		Tolerated	5utr	qHvDRR-GS48	GW	6
HORVU.MOREX.r3.6HG0543620	Tata box-binding protein-associated factor rna polymerase i subunit b	intron/5utr	Deleterious/Tolerated/Stop-gain	5utr/exon	qHvDRR-GS48	GW	6
HORVU.MOREX.r3.6HG0543630	RING/U-box superfamily protein	5utr	Tolerated	5utr/exon	qHvDRR-GS48	GW	6
HORVU.MOREX.r3.6HG0543660	Cysteine protease, putative		Tolerated/Deleterious		qHvDRR-GS48	GW	6
HORVU.MOREX.r3.6HG0543700	ATP-dependent helicase family protein	5utr	Tolerated/Deleterious	5utr/exon	qHvDRR-GS48	GW	6
HORVU.MOREX.r3.6HG0543720	Histone H2A			5utr	qHvDRR-GS48	GW	6
HORVU.MOREX.r3.6HG0543730	Histone H2B	5utr/exon/intron		5utr	qHvDRR-GS48	GW	6
HORVU.MOREX.r3.6HG0543750	Histone H2A		Tolerated	5utr/exon	qHvDRR-GS48	GW	6
HORVU.MOREX.r3.6HG0543790	Histone H2A	5utr	Tolerated/Deleterious	5utr	qHvDRR-GS48	GW	6
HORVU.MOREX.r3.6HG0543800	Histone H2A	5utr		5utr	qHvDRR-GS48	GW	6
HORVU.MOREX.r3.6HG0543810	F-box like protein	5utr	Tolerated	5utr	qHvDRR-GS48	GW	6
HORVU.MOREX.r3.6HG0543830	TTF-type zinc finger protein with HAT dimerization domain-containing protein		Tolerated/Deleterious		qHvDRR-GS48	GW	6
HORVU.MOREX.r3.6HG0544930	GDP-mannose transporter	5utr	Tolerated	5utr	qHvDRR-GS49	GW	6
HORVU.MOREX.r3.6HG0545040	Acetyl-coenzyme A synthetase	5utr	Tolerated	5utr	qHvDRR-GS49	GW	6
HORVU.MOREX.r3.6HG0545080	Oligoribonuclease			5utr	qHvDRR-GS49	GW	6
HORVU.MOREX.r3.6HG0545090	WD repeat-containing protein RUP2	5utr	Tolerated	5utr	qHvDRR-GS49	GW	6
HORVU.MOREX.r3.6HG0545100	Cysteine proteinase		Tolerated/Deleterious	5utr	qHvDRR-GS49	GW	6
HORVU.MOREX.r3.6HG0545110	Phosphate import ATP-binding protein PstB 2		Stop-gain		qHvDRR-GS49	GW	6
HORVU.MOREX.r3.6HG0545130	Cysteine protease, putative			5utr	qHvDRR-GS49	GW	6
HORVU.MOREX.r3.6HG0545140	RAPT-1		Deleterious/Tolerated	5utr	qHvDRR-GS49	GW	6
HORVU.MOREX.r3.6HG0545150	HXXXD-type acyl-transferase family protein		Deleterious/Tolerated	5utr	qHvDRR-GS49	GW	6
HORVU.MOREX.r3.6HG0545180	F-box domain containing protein, expressed	5utr		5utr	qHvDRR-GS49	GW	6
HORVU.MOREX.r3.6HG0545210	Cysteine proteinase			5utr	qHvDRR-GS49	GW	6
HORVU.MOREX.r3.6HG0545240	Kinase family protein		Deleterious	5utr	qHvDRR-GS49	GW	6
HORVU.MOREX.r3.6HG0545260	F-box domain containing protein	5utr		exon/5utr	qHvDRR-GS49	GW	6
HORVU.MOREX.r3.6HG0545280	Cysteine proteinase			5utr	qHvDRR-GS49	GW	6
HORVU.MOREX.r3.6HG0545320	F-box domain containing protein			exon	qHvDRR-GS49	GW	6
HORVU.MOREX.r3.6HG0545330	Cysteine protease	5utr	Deleterious/Tolerated	5utr	qHvDRR-GS49	GW	6
HORVU.MOREX.r3.6HG0545360	B3 domain-containing protein	5utr		5utr	qHvDRR-GS49	GW	6
HORVU.MOREX.r3.6HG0545380	Protein kinase family protein			5utr/exon	qHvDRR-GS49	GW	6
HORVU.MOREX.r3.6HG0545390	Protein kinase family protein			5utr	qHvDRR-GS49	GW	6
HORVU.MOREX.r3.6HG0545410	Wall-associated receptor kinase 3	5utr/exon/intron		5utr/exon	qHvDRR-GS49	GW	6
HORVU.MOREX.r3.6HG0545450	Peptide transporter	intron	Tolerated	5utr/exon	qHvDRR-GS49	GW	6
HORVU.MOREX.r3.6HG0545460	Transmembrane protein 97		Tolerated	5utr	qHvDRR-GS49	GW	6
HORVU.MOREX.r3.6HG0545470	Serpin-like protein	5utr	Tolerated/Deleterious	5utr	qHvDRR-GS49	GW	6
HORVU.MOREX.r3.6HG0545480	Catalase	5utr/exon		5utr/exon	qHvDRR-GS49	GW	6
HORVU.MOREX.r3.6HG0545510	Cysteine protease, putative	5utr/exon/intron			qHvDRR-GS49	GW	6
HORVU.MOREX.r3.6HG0545520	Cysteine protease, putative	5utr/exon/intron		5utr	qHvDRR-GS49	GW	6
HORVU.MOREX.r3.6HG0545550	Cysteine protease, putative			5utr	qHvDRR-GS49	GW	6
HORVU.MOREX.r3.6HG0545580	Serpin-like protein	5utr	Deleterious/Tolerated	5utr	qHvDRR-GS49	GW	6
HORVU.MOREX.r3.6HG0545600	Serpin-like protein	5utr	Deleterious	5utr	qHvDRR-GS49	GW	6
HORVU.MOREX.r3.6HG0545620	Heat shock 70 kDa protein		Tolerated	5utr	qHvDRR-GS49	GW	6
HORVU.MOREX.r3.6HG0545630	Histone H2A		Tolerated/Deleterious	5utr/exon	qHvDRR-GS49	GW	6
HORVU.MOREX.r3.6HG0545640	Zinc finger protein, putative	5utr	Tolerated	5utr	qHvDRR-GS49	GW	6
HORVU.MOREX.r3.6HG0545650	Pentatricopeptide repeat-containing protein		Tolerated/Deleterious		qHvDRR-GS49	GW	6
HORVU.MOREX.r3.6HG0545660	Yellow stripe-like transporter 17	5utr		5utr	qHvDRR-GS49	GW	6
HORVU.MOREX.r3.6HG0545670	Heavy metal-associated domain containing protein, expressed			5utr	qHvDRR-GS49	GW	6
HORVU.MOREX.r3.6HG0545690	DUF4228 domain protein	5utr	Tolerated/Deleterious	5utr	qHvDRR-GS49	GW	6
HORVU.MOREX.r3.6HG0545700	Yellow stripe-like transporter 12			5utr/exon	qHvDRR-GS49	GW	6
HORVU.MOREX.r3.6HG0545770	Polynucleotidyl transferase, ribonuclease H-like superfamily protein			5utr	qHvDRR-GS49	GW	6
HORVU.MOREX.r3.6HG0545780	LINE-1 reverse transcriptase like	5utr		5utr	qHvDRR-GS49	GW	6
HORVU.MOREX.r3.6HG0545790	calpain-type cysteine protease family			5utr	qHvDRR-GS49	GW	6
HORVU.MOREX.r3.6HG0545810	Receptor-like protein kinase	5utr	Tolerated/Stop-gain/Deleterious	5utr	qHvDRR-GS49	GW	6
HORVU.MOREX.r3.6HG0545830	Sister chromatid cohesion protein PDS5-like protein B-B	5utr	Tolerated/Deleterious	5utr	qHvDRR-GS49	GW	6
HORVU.MOREX.r3.6HG0545860	Leucine-rich repeat receptor-like protein kinase family protein		Tolerated/Deleterious	5utr	qHvDRR-GS49	GW	6
HORVU.MOREX.r3.6HG0545880	Leucine-rich repeat receptor-like protein kinase family protein	5utr/exon/intron		5utr	qHvDRR-GS49	GW	6
HORVU.MOREX.r3.6HG0545940	Leucine-rich repeat receptor-like protein kinase family protein		Deleterious	5utr	qHvDRR-GS49	GW	6
HORVU.MOREX.r3.6HG0545950	NAD(P)-binding Rossmann-fold superfamily protein		Tolerated/Deleterious	exon	qHvDRR-GS49	GW	6
HORVU.MOREX.r3.6HG0545960	Terpene synthase		Deleterious/Tolerated	5utr	qHvDRR-GS49	GW	6
HORVU.MOREX.r3.6HG0545970	Short-chain dehydrogenase/reductase family protein	5utr	Tolerated	5utr/exon	qHvDRR-GS49	GW	6
HORVU.MOREX.r3.6HG0545980	BHLH transcription factor		Tolerated	5utr	qHvDRR-GS49	GW	6
HORVU.MOREX.r3.6HG0545990	Cysteine-rich receptor kinase	exon/intron	Tolerated	5utr/exon	qHvDRR-GS49	GW	6
HORVU.MOREX.r3.6HG0546030	Receptor kinase			5utr	qHvDRR-GS49	GW	6
HORVU.MOREX.r3.6HG0546050	F-box family protein			5utr	qHvDRR-GS49	GW	6
HORVU.MOREX.r3.6HG0546070	Pre-mRNA-splicing factor ISY1			5utr	qHvDRR-GS49	GW	6
HORVU.MOREX.r3.6HG0546100	3-deoxy-alpha-D-manno-octulosonate 8-oxidase	5utr		5utr/exon	qHvDRR-GS49	GW	6
HORVU.MOREX.r3.6HG0546110	basic helix-loop-helix (bHLH) DNA-binding superfamily protein	5utr	Tolerated	5utr	qHvDRR-GS49	GW	6
HORVU.MOREX.r3.6HG0546120	DEAD box RNA helicase family protein		Tolerated/Deleterious	5utr	qHvDRR-GS49	GW	6
HORVU.MOREX.r3.6HG0546130	BTB/POZ domain-containing protein		Tolerated		qHvDRR-GS49	GW	6
HORVU.MOREX.r3.6HG0546140	F-box protein		Tolerated	5utr	qHvDRR-GS49	GW	6
HORVU.MOREX.r3.6HG0546160	Acylamino-acid-releasing enzyme	exon	Tolerated/Deleterious	exon	qHvDRR-GS49	GW	6
HORVU.MOREX.r3.6HG0546180	Remorin family protein	5utr	Tolerated	5utr/exon	qHvDRR-GS49	GW	6
HORVU.MOREX.r3.6HG0546210	transmembrane protein, putative (DUF247)	5utr	Tolerated/Deleterious	5utr	qHvDRR-GS49	GW	6
HORVU.MOREX.r3.6HG0546230	Disease resistance protein RPM1	5utr	Deleterious/Tolerated/Stop-gain	5utr/exon	qHvDRR-GS49	GW	6
HORVU.MOREX.r3.6HG0546250	MOB kinase activator-like 1A	5utr		5utr	qHvDRR-GS49	GW	6
HORVU.MOREX.r3.6HG0546270	MOB kinase activator-like 1A		Deleterious	5utr	qHvDRR-GS49	GW	6
HORVU.MOREX.r3.6HG0546280	Low PSII Accumulation 3		Tolerated	exon	qHvDRR-GS49	GW	6
HORVU.MOREX.r3.6HG0546340	Peroxidase			5utr/exon	qHvDRR-GS49	GW	6
HORVU.MOREX.r3.6HG0546350	Werner Syndrome-like exonuclease	5utr/exon/intron		5utr	qHvDRR-GS49	GW	6
HORVU.MOREX.r3.6HG0546360	Peroxidase	5utr	Tolerated	5utr/exon	qHvDRR-GS49	GW	6
HORVU.MOREX.r3.6HG0546370	Small ubiquitin-related modifier	5utr	Tolerated/Deleterious/Stop-lost	5utr	qHvDRR-GS49	GW	6
HORVU.MOREX.r3.6HG0546380	Werner Syndrome-like exonuclease	5utr/exon/intron		5utr	qHvDRR-GS49	GW	6
HORVU.MOREX.r3.6HG0546390	Peroxidase	5utr	Tolerated	5utr	qHvDRR-GS49	GW	6
HORVU.MOREX.r3.6HG0546400	OSBP(oxysterol binding protein)-related protein 2B	5utr		5utr	qHvDRR-GS49	GW	6
HORVU.MOREX.r3.6HG0546410	Protein canopy		Tolerated,A/Stop-lost	5utr/exon	qHvDRR-GS49	GW	6
HORVU.MOREX.r3.6HG0546430	Embryogenesis transmembrane protein-like	5utr/exon	Deleterious/Stop-gain	5utr/exon	qHvDRR-GS49	GW	6
HORVU.MOREX.r3.6HG0546450	70 kDa heat shock protein			5utr	qHvDRR-GS49	GW	6
HORVU.MOREX.r3.6HG0546530	Signal peptide peptidase family protein	5utr		5utr	qHvDRR-GS49	GW	6
HORVU.MOREX.r3.6HG0546550	Glucan endo-1,3-beta-glucosidase 3	5utr/intron	Tolerated/Deleterious	5utr/exon	qHvDRR-GS49	GW	6
HORVU.MOREX.r3.6HG0546560	Pentatricopeptide repeat-containing protein, putative		Deleterious/Tolerated	5utr	qHvDRR-GS49	GW	6
HORVU.MOREX.r3.6HG0546570	Chlororespiratory reduction 6		Tolerated	5utr	qHvDRR-GS49	GW	6
HORVU.MOREX.r3.6HG0546590	Glutamate receptor		Tolerated		qHvDRR-GS49	GW	6
HORVU.MOREX.r3.6HG0546600	Zinc finger MYM-type protein 1	5utr	Tolerated/Deleterious/Stop-gain	5utr	qHvDRR-GS49	GW	6
HORVU.MOREX.r3.6HG0546610	Glutamate receptor		Tolerated/Deleterious	5utr	qHvDRR-GS49	GW	6
HORVU.MOREX.r3.6HG0546620	Glutamate receptor			5utr	qHvDRR-GS49	GW	6
HORVU.MOREX.r3.6HG0546630	Peptidylprolyl isomerase			5utr	qHvDRR-GS49	GW	6
HORVU.MOREX.r3.6HG0546690	Protein trichome birefringence			5utr	qHvDRR-GS49	GW	6
HORVU.MOREX.r3.6HG0546700	RNA ligase isoform 1			5utr	qHvDRR-GS49	GW	6
HORVU.MOREX.r3.6HG0546730	LINE-1 reverse transcriptase-like protein			5utr	qHvDRR-GS49	GW	6
HORVU.MOREX.r3.6HG0546750	RING/U-box superfamily protein, putative			5utr	qHvDRR-GS49	GW	6
HORVU.MOREX.r3.6HG0546770	GDSL esterase/lipase			5utr	qHvDRR-GS49	GW	6
HORVU.MOREX.r3.6HG0546820	Glycosyltransferase	5utr	Tolerated	5utr	qHvDRR-GS49	GW	6
HORVU.MOREX.r3.6HG0546840	ArfGap/RecO-like zinc finger domain-containing protein	5utr/exon/intron	Tolerated	5utr/exon	qHvDRR-GS49	GW	6
HORVU.MOREX.r3.6HG0546870	Kinase family protein	5utr	Tolerated	5utr	qHvDRR-GS49	GW	6
HORVU.MOREX.r3.6HG0546900	HAT family dimerisation domain containing protein		Tolerated		qHvDRR-GS49	GW	6
HORVU.MOREX.r3.6HG0546910	NBS-LRR-like resistance protein			exon	qHvDRR-GS49	GW	6
HORVU.MOREX.r3.6HG0546920	Kinase family protein		Tolerated		qHvDRR-GS49	GW	6
HORVU.MOREX.r3.6HG0546950	NBS-LRR-like resistance protein		Tolerated		qHvDRR-GS49	GW	6
HORVU.MOREX.r3.6HG0546960	NBS-LRR-like resistance protein		Deleterious	5utr	qHvDRR-GS49	GW	6
HORVU.MOREX.r3.6HG0547010	NBS-LRR-like resistance protein		Tolerated/Stop-lost		qHvDRR-GS49	GW	6
HORVU.MOREX.r3.6HG0547020	disease resistance protein (TIR-NBS-LRR class)		Tolerated		qHvDRR-GS49	GW	6
HORVU.MOREX.r3.6HG0547060	NBS-LRR-like resistance protein			5utr	qHvDRR-GS49	GW	6
HORVU.MOREX.r3.6HG0547070	Werner Syndrome-like exonuclease	5utr		5utr	qHvDRR-GS49	GW	6
HORVU.MOREX.r3.6HG0547080	Pentatricopeptide repeat-containing protein, putative		Tolerated/Deleterious	exon	qHvDRR-GS49	GW	6
HORVU.MOREX.r3.6HG0547090	Kinase family protein	5utr		5utr	qHvDRR-GS49	GW	6
HORVU.MOREX.r3.6HG0547100	Disease resistance protein (NBS-LRR class) family		Stop-gain		qHvDRR-GS49	GW	6
HORVU.MOREX.r3.6HG0547240	NBS-LRR-like resistance protein			5utr	qHvDRR-GS49	GW	6
HORVU.MOREX.r3.6HG0547280	Peroxidase		Deleterious/Tolerated	5utr	qHvDRR-GS49	GW	6
HORVU.MOREX.r3.6HG0547320	Proteasome inhibitor-like protein	intron	Tolerated/Deleterious	5utr	qHvDRR-GS49	GW	6
HORVU.MOREX.r3.6HG0547330	SPOC domain/transcription elongation factor S-II, putative	5utr	Tolerated	5utr/exon	qHvDRR-GS49	GW	6
HORVU.MOREX.r3.6HG0547350	Werner Syndrome-like exonuclease	5utr		5utr	qHvDRR-GS49	GW	6
HORVU.MOREX.r3.6HG0547360	anti-muellerian hormone type-2 receptor			5utr	qHvDRR-GS49	GW	6
HORVU.MOREX.r3.6HG0547370	Sialyltransferase-like protein 2	5utr		5utr/exon	qHvDRR-GS49	GW	6
HORVU.MOREX.r3.6HG0547380	thionin-like protein		Deleterious	5utr	qHvDRR-GS49	GW	6
HORVU.MOREX.r3.6HG0547390	AT hook motif DNA-binding family protein		Deleterious	5utr	qHvDRR-GS49	GW	6
HORVU.MOREX.r3.6HG0547410	Nucleolar GTP-binding protein 1	intron	Tolerated	5utr	qHvDRR-GS49	GW	6
HORVU.MOREX.r3.6HG0547420	Tax1-binding protein 1 homolog	5utr/exon/intron		5utr	qHvDRR-GS49	GW	6
HORVU.MOREX.r3.6HG0547430	zein-binding protein (Protein of unknown function, DUF593)	5utr	Tolerated	5utr	qHvDRR-GS49	GW	6
HORVU.MOREX.r3.6HG0547440	Alanine--tRNA ligase		Tolerated/Deleterious		qHvDRR-GS49	GW	6
HORVU.MOREX.r3.6HG0547460	DNA helicase	5utr	Tolerated/Deleterious/Stop-lost	5utr	qHvDRR-GS49	GW	6
HORVU.MOREX.r3.6HG0547470	Pol polyprotein		Tolerated		qHvDRR-GS49	GW	6
HORVU.MOREX.r3.6HG0547480	Violaxanthin de-epoxidase 1		Tolerated		qHvDRR-GS49	GW	6
HORVU.MOREX.r3.6HG0547490	F-box family protein	intron	Tolerated	exon/5utr	qHvDRR-GS49	GW	6
HORVU.MOREX.r3.6HG0547550	F-box family protein		Tolerated	5utr/exon	qHvDRR-GS49	GW	6
HORVU.MOREX.r3.6HG0547570	LURP-one-like protein		Tolerated	5utr/exon	qHvDRR-GS49	GW	6
HORVU.MOREX.r3.6HG0547600	Leucine-rich repeat receptor-like protein kinase family protein	5utr	Tolerated/Stop-gain	5utr	qHvDRR-GS49	GW	6
HORVU.MOREX.r3.6HG0547620	Leucine-rich repeat receptor-like protein kinase family protein	5utr	Tolerated/Deleterious	5utr	qHvDRR-GS49	GW	6
HORVU.MOREX.r3.6HG0547660	Copine-1	intron	Tolerated/Deleterious		qHvDRR-GS49	GW	6
HORVU.MOREX.r3.6HG0547680	RNA-binding KH domain-containing protein		Deleterious/Tolerated	5utr	qHvDRR-GS49	GW	6
HORVU.MOREX.r3.6HG0547690	F-box family protein	5utr	Tolerated	5utr	qHvDRR-GS49	GW	6
HORVU.MOREX.r3.6HG0547700	NAC domain-containing protein, putative		Tolerated	5utr	qHvDRR-GS49	GW	6
HORVU.MOREX.r3.6HG0547720	F-box family protein	5utr/exon	Tolerated	5utr	qHvDRR-GS49	GW	6
HORVU.MOREX.r3.6HG0547730	BED zinc finger,hAT family dimerization domain, putative		Tolerated/Deleterious	5utr	qHvDRR-GS49	GW	6
HORVU.MOREX.r3.6HG0547750	SAUR-like auxin-responsive protein family			5utr	qHvDRR-GS49	GW	6
HORVU.MOREX.r3.6HG0547770	SAUR-like auxin-responsive protein family		Tolerated	5utr	qHvDRR-GS49	GW	6
HORVU.MOREX.r3.6HG0547780	F-box protein	5utr	Deleterious/Tolerated	5utr	qHvDRR-GS49	GW	6
HORVU.MOREX.r3.6HG0547800	Peptide transporter		Tolerated	exon	qHvDRR-GS49	GW	6
HORVU.MOREX.r3.6HG0547820	SAUR-like auxin-responsive protein family		Deleterious/Tolerated	5utr	qHvDRR-GS49	GW	6
HORVU.MOREX.r3.6HG0547830	TIR-NBS-LRR class disease resistance protein	5utr	Deleterious/Tolerated	5utr	qHvDRR-GS49	GW	6
HORVU.MOREX.r3.6HG0547850	NBS-LRR disease resistance protein-like protein	5utr	Tolerated/Deleterious/Stop-gain	5utr	qHvDRR-GS49	GW	6
HORVU.MOREX.r3.6HG0547890	2-oxoglutarate and Fe(II)-dependent oxygenase superfamily protein, putative	5utr	Tolerated/Deleterious	5utr	qHvDRR-GS49	GW	6
HORVU.MOREX.r3.6HG0547910	ATP synthase subunit alpha	5utr	Tolerated	5utr/exon	qHvDRR-GS49	GW	6
HORVU.MOREX.r3.6HG0547920	Leucine carboxyl methyltransferase	5utr	Tolerated/Deleterious	5utr/exon	qHvDRR-GS49	GW	6
HORVU.MOREX.r3.6HG0547930	Rhamnogalacturonate lyase	5utr/exon/intron	Tolerated/Deleterious	5utr/exon	qHvDRR-GS49	GW	6
HORVU.MOREX.r3.6HG0547970	Histone H4			5utr	qHvDRR-GS49	GW	6
HORVU.MOREX.r3.6HG0547990	Ring finger protein, putative	5utr		5utr	qHvDRR-GS49	GW	6
HORVU.MOREX.r3.6HG0548000	Histone H4	5utr		5utr	qHvDRR-GS49	GW	6
HORVU.MOREX.r3.6HG0548020	Syntaxin, putative	intron		exon	qHvDRR-GS49	GW	6
HORVU.MOREX.r3.6HG0548030	Zinc carboxypeptidase			5utr	qHvDRR-GS49	GW	6
HORVU.MOREX.r3.6HG0548050	Acetyl-coenzyme A synthetase		Tolerated	5utr	qHvDRR-GS49	GW	6
HORVU.MOREX.r3.6HG0548060	HAUS augmin-like complex subunit 4		Tolerated	5utr	qHvDRR-GS49	GW	6
HORVU.MOREX.r3.6HG0548070	Glutathione S-transferase,-like protein	5utr/intron	Tolerated	5utr/exon	qHvDRR-GS49	GW	6
HORVU.MOREX.r3.6HG0548110	Dehydrin		Tolerated		qHvDRR-GS49	GW	6
HORVU.MOREX.r3.6HG0627060	F-box/kelch-repeat protein		Tolerated		qHvDRR-GS54	GW, GA, TGW	6
HORVU.MOREX.r3.6HG0627070	3(2),5-bisphosphate nucleotidase HAL2		Tolerated		qHvDRR-GS54	GW, GA, TGW	6
HORVU.MOREX.r3.6HG0627090	Alcohol dehydrogenase 3		Tolerated/Stop-gain/Deleterious		qHvDRR-GS54	GW, GA, TGW	6
HORVU.MOREX.r3.6HG0627100	NAD kinase 1	5utr	Tolerated	5utr	qHvDRR-GS54	GW, GA, TGW	6
HORVU.MOREX.r3.6HG0627110	Esterase/lipase/thioesterase-like protein		Tolerated/Deleterious		qHvDRR-GS54	GW, GA, TGW	6
HORVU.MOREX.r3.6HG0627150	B3 domain-containing protein	5utr/exon/intron			qHvDRR-GS54	GW, GA, TGW	6
HORVU.MOREX.r3.6HG0627290	N-acetyltransferase			5utr/exon	qHvDRR-GS54	GW, GA, TGW	6
HORVU.MOREX.r3.6HG0627340	Receptor-kinase, putative		Deleterious/Tolerated		qHvDRR-GS54	GW, GA, TGW	6
HORVU.MOREX.r3.6HG0627360	2-oxoglutarate (2OG) and Fe(II)-dependent oxygenase superfamily protein	5utr/exon/intron		5utr	qHvDRR-GS54	GW, GA, TGW	6
HORVU.MOREX.r3.6HG0627370	2-oxoglutarate (2OG) and Fe(II)-dependent oxygenase superfamily protein	exon/intron/5utr		5utr	qHvDRR-GS54	GW, GA, TGW	6
HORVU.MOREX.r3.6HG0627380	2-oxoglutarate (2OG) and Fe(II)-dependent oxygenase superfamily protein		Deleterious/Tolerated	5utr	qHvDRR-GS54	GW, GA, TGW	6
HORVU.MOREX.r3.6HG0627410	2-oxoglutarate (2OG) and Fe(II)-dependent oxygenase superfamily protein			5utr	qHvDRR-GS54	GW, GA, TGW	6
HORVU.MOREX.r3.6HG0627420	Agmatine coumaroyltransferase-2		Tolerated/Deleterious	5utr	qHvDRR-GS54	GW, GA, TGW	6
HORVU.MOREX.r3.6HG0627430	2-oxoglutarate (2OG) and Fe(II)-dependent oxygenase superfamily protein	5utr	Tolerated/Deleterious		qHvDRR-GS54	GW, GA, TGW	6
HORVU.MOREX.r3.6HG0627440	Agmatine coumaroyltransferase-2			5utr	qHvDRR-GS54	GW, GA, TGW	6
HORVU.MOREX.r3.6HG0627470	Clathrin interactor EPSIN-like protein	5utr		5utr/exon	qHvDRR-GS54	GW, GA, TGW	6
HORVU.MOREX.r3.6HG0627480	Zinc finger (C3HC4-type RING finger) family protein	5utr			qHvDRR-GS54	GW, GA, TGW	6
HORVU.MOREX.r3.6HG0627530	arginine/glutamate-rich 1 protein	5utr		5utr	qHvDRR-GS54	GW, GA, TGW	6
HORVU.MOREX.r3.6HG0627540	Linalool synthase	intron			qHvDRR-GS54	GW, GA, TGW	6
HORVU.MOREX.r3.6HG0627570	Immunoglobulin A1 protease autotransporter		Deleterious/Tolerated		qHvDRR-GS54	GW, GA, TGW	6
HORVU.MOREX.r3.6HG0627600	Protein kinase family protein		Tolerated/Deleterious	5utr/exon	qHvDRR-GS54	GW, GA, TGW	6
HORVU.MOREX.r3.6HG0627610	protein kinase family protein		Tolerated/Deleterious		qHvDRR-GS54	GW, GA, TGW	6
HORVU.MOREX.r3.6HG0627660	Outer arm dynein light chain 1 protein	5utr/exon/intron			qHvDRR-GS54	GW, GA, TGW	6
HORVU.MOREX.r3.6HG0627690	SAP-like protein BP-73	5utr			qHvDRR-GS54	GW, GA, TGW	6
HORVU.MOREX.r3.6HG0627720	Receptor-like protein kinase			5utr/exon	qHvDRR-GS54	GW, GA, TGW	6
HORVU.MOREX.r3.6HG0627830	NAC domain protein,		Tolerated	5utr/exon	qHvDRR-GS54	GW, GA, TGW	6
HORVU.MOREX.r3.6HG0627910	Kinesin like protein	intron		5utr/exon	qHvDRR-GS54	GW, GA, TGW	6
HORVU.MOREX.r3.6HG0627920	Ankyrin repeat protein-like	5utr			qHvDRR-GS54	GW, GA, TGW	6
HORVU.MOREX.r3.6HG0627940	Phosphate transporter PHO1-like protein	exon/intron			qHvDRR-GS54	GW, GA, TGW	6
HORVU.MOREX.r3.6HG0627960	Protein COBRA-like protein	exon			qHvDRR-GS54	GW, GA, TGW	6
HORVU.MOREX.r3.6HG0628180	Ethylene-responsive transcription factor	5utr/exon/intron			qHvDRR-GS54	GW, GA, TGW	6
HORVU.MOREX.r3.6HG0628330	Werner syndrome-like exonuclease			5utr	qHvDRR-GS54	GW, GA, TGW	6
HORVU.MOREX.r3.6HG0628340	U-box domain-containing family protein	5utr	Deleterious/Tolerated	5utr/exon	qHvDRR-GS54	GW, GA, TGW	6
HORVU.MOREX.r3.6HG0628360	Bidirectional sugar transporter SWEET		Deleterious	5utr	qHvDRR-GS54	GW, GA, TGW	6
HORVU.MOREX.r3.6HG0628390	Bidirectional sugar transporter SWEET	5utr/intron	Tolerated	5utr/exon	qHvDRR-GS54	GW, GA, TGW	6
HORVU.MOREX.r3.6HG0628400	U-box domain-containing family protein	5utr	Tolerated		qHvDRR-GS54	GW, GA, TGW	6
HORVU.MOREX.r3.6HG0628410	Germin-like protein 1-1	5utr			qHvDRR-GS54	GW, GA, TGW	6
HORVU.MOREX.r3.6HG0628490	F-box protein PP2	exon/intron			qHvDRR-GS54	GW, GA, TGW	6
HORVU.MOREX.r3.6HG0628580	3-ketoacyl-CoA synthase	5utr			qHvDRR-GS54	GW, GA, TGW	6
HORVU.MOREX.r3.6HG0628610	F-box protein PP2	5utr			qHvDRR-GS54	GW, GA, TGW	6
HORVU.MOREX.r3.6HG0628680	Fatty acid hydroxylase superfamily protein	5utr			qHvDRR-GS54	GW, GA, TGW	6

## Sheet: Supplementary Table S10
Supplementary Table S10. The barley orthologs of genes associated with seed size in other plant species.
Generic name	Gene	Species	Annotation	Citation	Barley ortholog	Generic name for barley	Chromosome	Start (bp)	End (bp)
SRS3	Os05g0154700	Rice	Kinesin 13 protein	(Kitagawa et al., 2010)	HORVU.MOREX.r3.1HG0023370	HvSRS3	1	90031364	90038839
qSW5/GW5	Os05g0187500	Rice	IQ calmodulin-binding motif family protein	(Liu et al., 2017)	HORVU.MOREX.r3.1HG0030010	HvGW5	1	143983334	143985331
GSK2	Os05g0207500	Rice	GSK2/SHAGGY-LIKE KINASE2	(Tong et al., 2012)	HORVU.MOREX.r3.1HG0030650	HvGSK2	1	150295499	150299285
OsPPKL2	Os05g0144400	Rice	Serine/threonine-specific protein phosphatase and bis(5-nucleosyl)-tetraphosphatase domain containing protein	(Zhang et al., 2012)	HORVU.MOREX.r3.1HG0058550	HvPPKL2	1	390377682	390383267
AtDA1	AT1G19270	Arabidopsis	DA1	(Li et al., 2008)	HORVU.MOREX.r3.2HG0097600	HvDA1	2	5073758	5081649
GW7	Os07g0669800	Rice	Cysteine-tryptophan (CW) domain-containing zinc finger protein	(Huang et al., 2020)	HORVU.MOREX.r3.2HG0114210	HvGW7	2	46304506	46314708
SRS1/DEP2	Os07g0616000	Rice	Regulation of panicle erectness, panicle length and grain size	(Abe et al., 2010)	HORVU.MOREX.r3.2HG0125030	HvSRS1/DEP2	2	98203862	98212496
GL7	Os07g0603300	Rice	TON1 RECRUIT MOTIF (TRM)-containing protein	(Wang et al., 2015)	HORVU.MOREX.r3.2HG0126960	HvGL7	2	108708757	108713879
BG2/GE	Os07g0603700	Rice	CYP78A13 (Cytochrome P450)	(Nagasawa et al., 2013)	HORVU.MOREX.r3.2HG0127090	HvBG2/GE	2	109996736	109999114
OsBZR1	Os07g0580500	Rice	Transcription factor	(Bai et al., 2007)	HORVU.MOREX.r3.2HG0131380	HvBZR1	2	140720482	140722526
GLW7	Os07g0505200	Rice	Squamosa promoter-binding-like protein 13	(Si et al., 2016)	HORVU.MOREX.r3.2HG0142950	HvGLW7	2	231304647	231306900
An-1	Os04g0350700	Rice	Basic helix-loop-helix protein	(Luo et al., 2013)	HORVU.MOREX.r3.2HG0160130	HvAn-1	2	414988148	414991217
GIF1	Os04g0413500	Rice	Cell-wall invertase	(Wang et al., 2008)	HORVU.MOREX.r3.2HG0166450	HvGIF1	2	463137922	463141663
CYP724B1	Os04g0469800	Rice	Cytochrome P450 superfamily protein, CYP724B1	(Tanabe et al., 2005)	HORVU.MOREX.r3.2HG0174520	HvCYP724B1	2	519911168	519915220
XIAO	Os04g0576900	Rice	LRR receptor-like kinase	(Jiang et al., 2012)	HORVU.MOREX.r3.2HG0186650	HvXIAO	2	583030494	583034598
AGO17	Os02g0169400	Rice	ARGONAUTE family protein	(Zhong et al., 2020)	HORVU.MOREX.r3.2HG0187760	HvAGO17	2	588238378	588248645
SMG2	Os04g0559800	Rice	Mitogen-activated protein kinase (MAPK) kinase kinase 10	(Xu et al., 2018)	HORVU.MOREX.r3.2HG0188270	HvSMG2	2	591311619	591320967
AGO2	Os04g0615700	Rice	ARGONAUTE family protein	(Yin et al., 2020)	HORVU.MOREX.r3.2HG0190470	HvAGO2	2	599159596	599165728
GL2/GS2	Os02g0701300	Rice	Growth-regulating factor 4	(Duan et al., 2015)	HORVU.MOREX.r3.2HG0193490	HvGS2	2	607227256	607231009
CYP90D2	Os01g0197100	Rice	Cytochrome P450	(Hong et al., 2003)	HORVU.MOREX.r3.3HG0235980	HvCYP90D2	3	40754664	40761525
OsGn1a	Os01g0197700	Rice	cytokinin oxidase 2	(Ashikari et al., 2005)	HORVU.MOREX.r3.3HG0244570	HvGn1a	3	99555698	99558842
GS5	Os05g0158500	Rice	Serine carboxypeptidase	(Li et al., 2011)	HORVU.MOREX.r3.3HG0251630	HvGS5	3	156106992	156110710
BG3	Os01g0680200	Rice	Purine permease 4	(Xiao et al., 2019)	HORVU.MOREX.r3.3HG0280250	HvBG3	3	432422657	432424076
OsBRI	Os01g0718300	Rice	Receptor serine/threonine kinase	(Yamamuro et al., 2000)	HORVU.MOREX.r3.3HG0285210	HvBRI	3	464679001	464682900
AtARF2	AT5G62000	Arabidopsis	ARF1-BINDING PROTEIN	(Okushima et al., 2005)	HORVU.MOREX.r3.3HG0312310	HvARF2	3	580355584	580360481
RGB1	Os03g0669100	Rice	G protein ß-subunit	(Utsunomiya et al., 2011)	HORVU.MOREX.r3.4HG0333750	HvRGB1	4	6367244	6367823
qLGY3	Os03g0215400	Rice	MADS-domain-containing protein	(Liu et al., 2018)	HORVU.MOREX.r3.4HG0396400	HvLGY3	4	532470424	532478567
BG1	Os03g0175800	Rice	Positive regulator of auxin response and transport	(Li et al., 2021)	HORVU.MOREX.r3.4HG0404460	HvBG1	4	567527446	567528806
qGL3/GL3.1	Os03g0646900	Rice	Protein phosphatase with Kelch-like repeat domain	(Zhang et al., 2012)	HORVU.MOREX.r3.5HG0426290	HvGL3.1	5	14915541	14925187
DEP1	Os09g0441900	Rice	phosphatidylethanolamine-binding protein-like domain protein	(Huang et al., 2009)	HORVU.MOREX.r3.5HG0480200	HvDEP1	5	430167960	430171792
GW6	Os06g0266800	Rice	Gibberellin-stimulated protein	(Shi et al., 2020)	HORVU.MOREX.r3.5HG0484270	HvGW6	5	447397953	447399436
GS9	Os09g0448500	Rice	Transcriptional activator	(Zhao et al., 2018)	HORVU.MOREX.r3.5HG0485690	HvGS9	5	455454731	455457128
GW8	Os08g0531600	Rice	Squamosa promoter-binding-like protein 16	(Wang et al., 2012)	HORVU.MOREX.r3.5HG0494180	HvGW8	5	488258577	488259949
TGW6	Os06g0623700	Rice	indole-3-acetic acid (IAA)-glucose hydrolase activity	(Ishimaru et al., 2013)	HORVU.MOREX.r3.5HG0506780	HvTGW6	5	518518674	518519714
GL3.3/qTGW3	Os03g0841800	Rice	GSK3/SHAGGY-like kinase, A member of the GLYCOGEN SYNTHASE KINASE	(Xia et al., 2018)	HORVU.MOREX.r3.5HG0532220	HvGL3.3	5	575946894	575950537
GW6a	Os06g0650300	Rice	Histone H4 acetyltransferase	(Song et al., 2015)	HORVU.MOREX.r3.6HG0568750	HvGW6a	6	115011349	115012927
GS3	Os03g0407400	Rice	Protein with plant-specific organ size regulation (OSR) domain, transmembrane region, TNFR/NGFR family cysteine-rich domain and VWFC module	(Fan et al., 2006)	HORVU.MOREX.r3.6HG0583520	HvGS3	6	242403538	242427909
GW2	Os02g0244100	Rice	E3 ubiquitin ligase activity	(Song et al., 2007)	HORVU.MOREX.r3.6HG0583520	HvGW2	6	242403538	242427909
SMG1	Os06g0154500	Rice	Mitogen-activated protein kinase kinase 4	(Liu et al., 2015)	HORVU.MOREX.r3.6HG0622200	HvSMG1	6	532672805	532674278
RGA1	Os05g0333200	Rice	a-subunit of GTP-binding protein	(Ashikari et al., 1999)	HORVU.MOREX.r3.7HG0641160	HvRGA1	7	12031564	12035373
TaCYP78A3	TaCYP78A3	Wheat	Cytochrome P450 CYP78A3	(Ma et al., 2015)	HORVU.MOREX.r3.7HG0687220	HvCYP78A3	7	231762124	231764417
